# Supplementary material for: Evaluating mobile app performance through sentiment analysis with SimCLR and MobileBERT
Source: PLoS One. 2026 Jun 1;21(6):e0349555. doi: 10.1371/journal.pone.0349555 (PMC13225667; doi:10.1371/journal.pone.0349555)
Supplement: S1 Table — (CSV) [file pone.0349555.s001.csv]

Reviews	sentiment
Every time I look for scores it always stop	NEGATIVE
Please add Chromecast support!	NEGATIVE
Wont open	NEGATIVE
Especially during March Madness!	POSITIVE
I am a big sports fan and I love this Ap. Articlres are informative and insightful . Up to the minute scores cannot be beat.	POSITIVE
I like this app a lot, it helps give me updates on whatever sports I like. I'm definitely happy that I downloaded it.	POSITIVE
Constantly closes and doesn't update scores or even load them sometimes.	NEGATIVE
App send a blank video notification several times a day.	NEGATIVE
I turned off all notifications and I keep getting notifications for EVERYTHING!	NEGATIVE
I love that I can keep up with the greatest teams news, and latest updates.	POSITIVE
Easy to navigate. I've tried others and always come back to ESPN.	POSITIVE
I don't even know what to say !?!	POSITIVE
Always keeps me up-to date on my favorite teams and everything going on even in the MMA world!!	POSITIVE
Best app ever! Everything you need to hear about the sports world in one place! Read it all the time.	POSITIVE
Look on it everyday having sports at ur finger tip all day like this!!! Love this app.	POSITIVE
Love this app. It gives me everything I expected to get from it.	POSITIVE
Has so much information. Fun app. Love how you can tap a button and watch certain games live.	POSITIVE
Everything I need. Instant access to my teams, scores, schedules, standings. It's my most used app. Love it!	POSITIVE
When I pause a podcast, it won't play again. I have to start it all over	NEGATIVE
This app needs a lot of work. Select to play one video and different one plays. Game cast doesn't work. I have to close app and restart to see any changes. And last but not least, you have to watch a 15 sec ad video to see a 10 sec game video??? Between every video???? I understand this app is free, but come on!!! I spend more time watching ad videos than game videos.	NEGATIVE
I had no idea they were going to dump all over my phone with a hundred unwanted notifications every day. What potential this had to be interesting! Loved the scores but cannot tolerate ESPN covering up all my essential notifications with theirs. The things I must have are now a needle in a haystack of useless ESPN notifications. Sadly I must uninstall.	NEGATIVE
Okay so I'm not following sports like horse racing or MMA but still get alerts when there are huge upsets or other news in those, which is fine and actually a good feature. But a notification about some Good Morning America 40 year promo bullshit? Please. They've done similar things before but that is the most egregious example so far. I'll be uninstalling and likely moving to CBS sports.	NEGATIVE
Driving trucks criss country this app keeps me in the loop as far as the sports world.	POSITIVE
Scores and news for my favorite teams are available 24/7. Love it!	POSITIVE
When I can't watch the game this keeps me updated. I have never had issues with it	POSITIVE
Always my first choice. Does a good job covering ALL sports I'm interested in	POSITIVE
Best app...hate I can't share any videos or stat lines.	POSITIVE
I use this app more than any other. Helps keep me updated with all the scores.	POSITIVE
Last couple updates are the worst! Used to open app and only my teams would show, my alerts always came through, now I gotta open the menu, wait for one of my teams to load and it doesn't save my alerts! Errrrrrrrr	NEGATIVE
Wont save favourites, won't send info to gear s2 watch. Piece of junk now. 1/2 star at most.	NEGATIVE
I love how i can keep connected with my team when they play games and the score during the game	POSITIVE
Its so easy to follow my favorite teams and ive been following ESPN since day 1	POSITIVE
Great app! Love the new layout and display on my phone (Galaxy S6 Edge)	POSITIVE
Easy to navigate and it makes it simple to keep up with exactly what I want. Also love the gamecast!	POSITIVE
everything I want in a sports app and I can turn off the notifications I don't want.	POSITIVE
Great sports app. I really like the customization that it offers so that I can be in the know with all of my favorite teams.	POSITIVE
No trouble, no glitches, just perfectly runs smooth. Better than most apps.	POSITIVE
Great app. Get your scores, watch games, get updates and sports news. This app does it all.	POSITIVE
Keep at it! Could use white version of mlb play by play love the new updates!! Love watchespn being on here also.	POSITIVE
The "Breaking News" is worse than CNN. Not everyone cares about Tebow, or what one player's wife said if another's. Especially when it's tied to a team I've clearly never shown interest in. Scoring updates often come after the final score as if the game is still going on. Bloated, slow app. Notifications often can't take you to the story they're tied to, just the home screen.	NEGATIVE
I have all of my favorite teams selected and set up and the alerts aren't working. I've had this app from the beginning. But very disappointed as of late.	NEGATIVE
This app will crash frequently. Also, I would prefer to not read articles on social commentary in my sports app.	NEGATIVE
It sends you your preferred alerts, and if you catch it and click on it immediately it take the top of there twitter feed for that team. So the tweet that they alerted you to, that you're interested and want to read can literally be hundreds of posts down....	NEGATIVE
It used to work fine, but the quality of the video stream for the highlights is horrible. I thought it must have been a glitch that would go away in a week or two, but clearly it hasn't. Needs to be fixed!	NEGATIVE
It constantly exits out and needs to refresh. The widget shows me scores of games I dont care about. Notification suck as well. This app overall sucks completely.	NEGATIVE
Even though I have all alerts turned off the app sees fit to send me alerts about things I have no interest in. Please fix ASAP.	NEGATIVE
App is crashing every time I open it. Not sure why. I have a galaxy S4 and have never had a problem before today.	NEGATIVE
I updated and now it keeps freezing so I get an alert that ESPN has stopped working. Every five minutes!!! And forget about alerts for the teams I do follow. And I can't follow the games anymore like I used to. This app really has turned out horrible. Thanks for nothing ESPN.	NEGATIVE
This app continuously send me notifications even after I stop the notifications in settings 234 clock in the morning I do not want to be notified when I'm trying to sleep about things that I did not even ask to be notified about not to mention the continuous notifications is doing a number on my battery might as well go to the webpage rather than suffer with all these unwanted notifications	NEGATIVE
This never used to happen with older versions of the app, but it's unusable now.	NEGATIVE
Constant freezing. Jumps forward then back. Freezes too much to be able to watch anything. Worst app I've ever used.	NEGATIVE
You can no longer follow your game as before. Earlier today you could follow in game stats but no longer. You note can only see most recent plays. I'm uninstalling.	NEGATIVE
The thing is constantly crashing. I'm so sick of it. It never takes me to the proper page based on my notifications. I'm really getting annoyed!	NEGATIVE
Not everyone loves the nfl. I don't have them as favourite I don't want to see NFL notifications. Uninstalled. Used to be a great app.	NEGATIVE
Scores are slow to update. Too often I am staring at a blank screen waiting for something to happen. Often, everything EXCEPT for scores works. The website seems to behave, should I just stick with that?	NEGATIVE
I have turned off all notifications because I was getting notified every half hour on things I wasn't interested in, and STILL, the ESPN jingle was blowing up my phone. I had to uninstall it today. Bring back the old app!	NEGATIVE
Since the update all I get is a blank screen not worth downloading till they fix it. Download the score if you want something that works	NEGATIVE
Whoever made this app was not thinking about the convenience of the user. Tried yesterday to find out who is playing on MNF and could not even do that. Go figure ! Very awkward interface ..sad sad sad !	NEGATIVE
Most of the time when I click on the notification in my notification panel, the app opens in the general "News" or "Now" section. It does not take you to the actual article. This is VERY annoying!	NEGATIVE
They always discriminate. And they hate certain franchises. Thats ok but dont show it. They're analysis on players, teams and on sports in general, are fake. Espn. Dont ever take their rankings seriously. This is why Blacher Report is what I have been using.	NEGATIVE
Keeps saying the connection isn't there but it clearly is price of uses feces guess I'll just get the nba and NFL apps	NEGATIVE
Dates are incorrect for some college football divisions. App continues to announce all Los Angeles teams news even though they are turned off and not in my favorites. I turn the notifications off and the app turns them back on. Once again, I have to be alerted about Kobe. Please fix this crap.	NEGATIVE
Good app, video quality for team sections is garbage after updating to Android 6.0	NEGATIVE
Now that ESPN dropped Grantland there are no good writers left so any story published on this app will be crap. Uninstalling this app now.	NEGATIVE
This app is pretty slow and bloated. The score is much better.	NEGATIVE
It is slow, freezes frequently and I no longer receive my notifications (yes, they are turned on! )	NEGATIVE
It working fine until the last update now when I open it it says ESPN has stopped. Fix this and I'll change it back too 5 stars	NEGATIVE
The app notifies you that something is breaking news, so you click on the notification...... AND THEN IT'S NOT THERE TO READ!	NEGATIVE
App continuously force closed itself. Could not view any scores without app closing. Uninstalling	NEGATIVE
Cant log in on tablet espn told me it was fixed espn go issues since a update very unhappy	NEGATIVE
Two models of Android phones, and the ESPN app never can load stories it pushes to me. Just a blank white page with tabs on top. Especially for NASCAR stories...you can forget getting the stories to open.	NEGATIVE
Notifies you whenever someone sneezes. I turned off notifications but it still kept sending.	NEGATIVE
Useless, just want to watch Monday night football game	NEGATIVE
Worst ever. Couldn't create an account when I tried to It said couldn't collect my info.	NEGATIVE
Rubbish app, tries to do too much. Doesn't even have a simple box score for nba.	NEGATIVE
They pop up at really inopportune times and highly reduce the experience	NEGATIVE
They fired curt shilling for reposting a non PC pic but only suspend another for saying F jesus...no to espn	NEGATIVE
Terrible App! The notifications are totally useless, when you click NOTHING happens!	NEGATIVE
This is what happens when a company puts quantity of advertisements over quality of content.	NEGATIVE
You losers cancelled grantland. Do u have any consideration for Bill.	NEGATIVE
Seems to work ok, but the ads are terribly obnoxious. I'm dumping it.	NEGATIVE
Gamecast videos all lag please fix will be uninstalling app	NEGATIVE
Cannot add favorite sport, always said network problem	NEGATIVE
Keeps crashing, uninstalled and reinstalled and didn't help at all	NEGATIVE
ESPN blows as a network and I refuse to continue supporting them.	NEGATIVE
Joke	NEGATIVE
Unable to disable notifications w/o making an account.	NEGATIVE
I cant see any videos	NEGATIVE
Refreshes so slowly, impossible to follow games	NEGATIVE
Unsolicited push notifications with sound? Uninstalled.	NEGATIVE
The app from 2 years ago was better. Update: Your app sucks. I'm uninstalling it.	NEGATIVE
ESPN got too political and PC. I want information about sports not political discussions.	NEGATIVE
Way too political.. Would be awesome if ESPN stuck to just sports like it used to	NEGATIVE
Good app, but it won't let me save my favorite teams. 5 stars when fixed	NEGATIVE
It hasn't been giving me notifications for my college football teams	NEGATIVE
Why I can't watch video,it say can't play this video please help tnx	NEGATIVE
All notifications off and I still get them.	NEGATIVE
I cant follow as much teams as i could follow before the update	NEGATIVE
Wont load radio broadcast on samsung note 5	NEGATIVE
Where's the comments section on this app?	NEGATIVE
Where'd the box scores for nba games go.??	NEGATIVE
Y cant i watch Monday night football on my fon?? Ugggghhh....	NEGATIVE
Not receiving any updates fix this	NEGATIVE
Like ads? You're in luck with the ESPN app.	NEGATIVE
Won't update. Scores are weeks behind	NEGATIVE
Lots of bugs	NEGATIVE
CPU hog. HogHogHog...	NEGATIVE
Boring.	NEGATIVE
Junk	NEGATIVE
I have this app simply for the NFL Alerts. I have checked and rechecked my settings, yet I continuously at all hours receive alerts for tennis, baseball, and golf. I am on the verge of uninstalling this app because of how much useless information it gives me. I want to know only about NFL and Fantasy. That's it. Settings set. Wish this would get fixed because it is ruining my ESPN app experience …	NEGATIVE
When it works its nice. Half the time it just sits there on a white screen loading. Came back to say its doing the same thing again a yr later. Crap of an app for such a big company.	NEGATIVE
I give you a 1-star for crap stories like "NBA Lamar Odom and reality star Khloe Kardashian have decided to stay married as ex-NBA star continues his recovery"	NEGATIVE
ESPN is garbage now. More interested in pop culture nonsense than providing actual sport stories.	NEGATIVE
Alerts stopped working. That's all this app was good for. Deleted it and moved on with my life. Save yourself time and download the app for the team you want to follow or the sport you want to follow.	NEGATIVE
...This new version makes personalizing your screen and such nearly impossible...Not happy with this 'buggy' version at all...I have turned off all alerts and I still get them...!! Please fix soon...	NEGATIVE
Video quality is horrendous after upgrading to Android 6.0 Marshmallow. No reason a fix should be taking this long.	NEGATIVE
Auto updated, kept sending me notifications despite settings. About to uninstall.	NEGATIVE
After the last update the app will not launch. Using a Galaxy S7 and after pressing the button I'll get a notification a few seconds later that it unexpectedly stopped working.	NEGATIVE
If you love E! News you'll love this app. Forget every sport as you get updates concerning the kardashians!	NEGATIVE
Won't let me sign in says password is wrong and I know it isn't	NEGATIVE
Intrusive ads and notifications, plus non-functional video player makes this app barely usable.	NEGATIVE
The update is lousy. Does not notify like it should. Not as user friendly. No draft tracker this year. You failed ESPN.	NEGATIVE
Too much pop culture, slow loading, ads everywhere, buggy, and outdone by plenty of other apps	NEGATIVE
Worst service ever...going back to bleacher report....at least they text scores NOT FINALS	NEGATIVE
Terrible app interface, poor content	NEGATIVE
My Podcasts keep repeating and resetting during listens. I'm sad.	NEGATIVE
All I want is a sports app, not an app telling me what the kardashians are watching	NEGATIVE
Yeah I don't know what happened but in the last week this app has completely crashed and won't load anything	NEGATIVE
Boring. No stats. Gives no real info	NEGATIVE
Videos won't play, it jams and is forced to close. Used to be an awesome app, now it's terrible	NEGATIVE
I don't care about LeBron and his view on guns or the Kardashian.	NEGATIVE
ESPN: “Lamar Odom and Kloe Kar..." Me: Settings -&gt; Apps -&gt; ESPN -&gt; Uninstall	NEGATIVE
I don't see a redzone option or a log in screen for any cable company.	NEGATIVE
Wow. Only listening to advertisements in the middle of a playoff game.	NEGATIVE
Don't send me notifications about pop culture. Nobody cares.	NEGATIVE
Since when did ESPN become E! And Tmz?	NEGATIVE
Alerts all the time even though I chose not to get them	NEGATIVE
Can't use it at all and it sucks	NEGATIVE
I never receive notifications. I have to delete and re download the app.	NEGATIVE
15 second commercials for 3 second highlights.	NEGATIVE
TEAM HEAT	NEGATIVE
I think a printed newspaper would provide quicker information.	NEGATIVE
great app	NEGATIVE
I really love the espn app but after a few days I will not get any notifications from any of my favorite teams. So, I will uninstall the app and redownload the app. Then another few days will past and the notifications will go away again and the system repeats. I will give yall five stars if yall can fix this issue. Thanks!	NEGATIVE
Honestly, why mess with a good thing? This update absolutely sucks. I could care less about the NBA and it constantly comes up first. I love hockey and see nothing. You made the app like the TV show. If I wanted to see what YOU thought was important, I would watch YOUR show.	NEGATIVE
The app constantly crashes while trying to listen to podcast. The videos never stream properly inside of the app. I've uninstalled and reinstalled three different times and it's still an issue. It has been an issue with every phone I've ever had even with switching service providers. It's not the phone it's not the provider it's the app that is the problem	NEGATIVE
This app sends too many notifications. I turned off all notifications and I'm still getting them. I've removed all my favorite sports and teams and I'm still getting them. Thus app needs better control over what notifications the user receives. If course couple that with the most watch ads for any video you might want to watch or rewatch and you get a great, big, fat one in my book. The only rede…	NEGATIVE
No one cares about ESPN. There are very few actual sports games on that channel and all they talk about is LeBron and Manziel. Stories are poorly written and are meant to stir up controversy. Why do you think they make so many "Top 100 in the league" or G.O.A.T. lists.	NEGATIVE
Used to love the app. But suddenly I get WAY too many notifications. I love getting score updates for my favorite teams, but now I seem to get notifications pushed to me for injuries to people on teams I care nothing about (I've double-checked that I don't have any sports "favorited" and don't have "breaking news" updates turned on). Seems to just be a bug, and it needs to be fixed ASAP. Update: …	NEGATIVE
The ESPN app itself is fairly good, however it should not be sending notifications on anything said by Skip Bayless (or Stephen A Smith for that matter). If that unpleasantness is eliminated from ESPN I would give this app 4/5 stars	NEGATIVE
When I first downloaded the app, everything worked fine. My game start alerts actually worked just like I wanted it to. Then all of a sudden alerts stopped working all together, doesn't tell me when my team scores or when the game starts. It doesn't tell me anything.	NEGATIVE
The widget doesn't even show the game of my favorite team and it shows sports that I didn't even favorite. The widget should be customized to my favorite teams and sports. It's 2015 espn.	NEGATIVE
Great when working properly . I guess they won't show this . I update my application every time one is offered. But crashes quite often. I uninstalled and refresh still find this crash report my findings .This app is slowly getting worse.	NEGATIVE
You'd think because of the highlights in their college football section that the SEC is the only conference involved. On a weekend that had great top 25 matchups between UCLA & BYU and USC & Stanford that we'd see some highlights other than SEC games, but nope. Gotta make sure we jam in highlights from even the crappiest of the SEC like Vandy, Arkansas and Mizzou. I mean, I know ESPN is in bed wi…	NEGATIVE
No MNF on the phone for watch espn. What's the point in the apps then if you have to have a tablet to use all the features!!	NEGATIVE
Unwanted notifications galore. Uses too much resources. Gamecast lags/hiccups all the time. Relentless effort to shove the NBA down my throat.	NEGATIVE
Haven't disappointed me yet. Great app	POSITIVE
Love this app. It rarely force closes like some of the other apps frequently do.	POSITIVE
I love getting the latest sports news within minutes of the story breaking	POSITIVE
Best thing since party lines on telephones!! Always have the games in my pocket!!!	POSITIVE
I like this a lot because you get every single notification from any sport	POSITIVE
I literally use this app everyday. If it's not sports news, it's not news to me.	POSITIVE
Although a little slow at times, this is the best sports app amongst all the rest	POSITIVE
Easy to use. Updates a little slow but other than that no problems.	POSITIVE
Love it!! Best sports app out there, really like how it keeps ya up to date on your favorite sports and the teams you choose	POSITIVE
Very efficient user friendly soorts application with easy to learn idiosyncrasies.	POSITIVE
I'm addicted to it!	POSITIVE
I would however, would like it if the widget would give the option to display your "favorites" only, first, or keep as is.	POSITIVE
At work, on the go, able to get scores and details of my teams. Great.	POSITIVE
Easy to keep up with my teams and super easy to watch shows or videos...no issues at all	POSITIVE
The best sports app on this universe, I can't go any further guys. ..😆	POSITIVE
This app is unreal is gives you everything that you want as a sports fan!	POSITIVE
Thanks to this app i can speak the same language as my coworkers. Lmao	POSITIVE
Keeps me updated with all my favorite teams news, highlights, schedules,and scores. I love it	POSITIVE
Easy to use and Enjoy it. Very informative.	POSITIVE
The place I go every morning for all my sports information	POSITIVE
The alerts are great and it's an excellent way to follow your favorite sport and more importantly, your favorite Teams!!!	POSITIVE
It just Works and navigated well	POSITIVE
Every sports fan needs to have this app in their phone.	POSITIVE
Best sports app out there.	POSITIVE
Works perfect for me, I never had any problems with this app. Keep up the good work.	POSITIVE
Picking favorite teams and get great articles almost daily.	POSITIVE
The app shows all the favorite teams and news as it's happening what more could you ask for	POSITIVE
Keeps me updated on my favorite teams, the times and days they play and also posts clips and highlights	POSITIVE
Follow all my teams breaking news and games that I can't watch.	POSITIVE
Gives all scores for major sports. Only wish that you could go back to previous days scores	POSITIVE
I love this feature and the app is easy to use and has never crashed on me.	POSITIVE
It's ESPN with live broadcast for every channel you are subscribed to, what more could you ask for?	POSITIVE
Gives me all the latest up to date score and news stories on my favorite teams and players.	POSITIVE
This app is the best sports app on the planet!!	POSITIVE
Best way to keep up with all the scores and finding the games you want to see.	POSITIVE
espn what more can you say. set up your teams and sports. boom!	POSITIVE
This app keeps me updated on everything I want to know about related to sports	POSITIVE
If your a sports fan and have a smart phone you can't live without this app	POSITIVE
I love this app, keep track of all my favorite teams and got relevant news	POSITIVE
I love how i can click on the app and look at the scores of games instead of going on the internet and looking it up	POSITIVE
Yes I would I love it just to be able to get the scores of games and all the other insight that others bring to it is worth it	POSITIVE
This app just makes it real easy to follow all your favorite teams across all the leagues	POSITIVE
Keeps me up to date on all the sports I love along with my specific teams.	POSITIVE
Love that I can get my favorite teams news and its always up to date	POSITIVE
The only app I use daily. Live, up to the minute stats and updates. Almost every sport covered.	POSITIVE
Love the app, keeps me informed of sports and my favorite teams! It's a must have!	POSITIVE
Love hearing the espn jingle great to wake up to and get all the updated scores and news	POSITIVE
I love it, it keeps me up to date with all my sports teams	POSITIVE
If you're a sports fanatic, this will keep you up to date with all the info you need	POSITIVE
This is my fastest way to find out scores. Thank you espn app	POSITIVE
Keep up the good work. I just wish I could see a history of all the instant awesome videos.	POSITIVE
What more do you need to say? If you love tuning into ESPN then you'll love this app	POSITIVE
Gives me updates in all my favorite teams and never fails. Best sports app for all phones.	POSITIVE
I would say I open this app more than any other on my phone.	POSITIVE
Informative easy to use	POSITIVE
Now I get my stories and updates and watch espn all in one	POSITIVE
Couldn't ask for anything better...	POSITIVE
Best sports app I've seen thus far. Keeps me updated with all of the latest sports news and stories.	POSITIVE
But it is not compatible with my galaxy tablet 2 please make it compatible fix please	POSITIVE
Sometimes there's not as much info as I wanted, but overall this is a great app.	POSITIVE
Keep getting better and better the best sports scores app out there	POSITIVE
Now with ESPN and watch ESPN together. Need I say more...	POSITIVE
All your favorites are at the top and the settings to get the right news makes it perfect for a sports fanatic	POSITIVE
Best sports app HANDS DOWN!!!	POSITIVE
Great app..has been very reliable and with very little shut down time.	POSITIVE
I love the ESPN App because I can custom the notifications I get. I recommend to any die hard fan.	POSITIVE
It's really good and it keeps you updated on games	POSITIVE
I love that I can set up my favortes. Plus watch live sports all in one!!	POSITIVE
The best sports app ever. I love espn.	POSITIVE
Keeps me updated on my teams and any game or event that day!	POSITIVE
I love the fact that the app gives me the latest news and scores and is easy to navigate.	POSITIVE
The application is easy to use and one click of a button I can always find out what's happening in Chicago Sports and whatnot	POSITIVE
If you love sports, you have to have this app. I'm always up on all the news and scores in the sports world	POSITIVE
Loving the app and the alerts for my teams! Also having one place to read about or watch events is extremely convenient!	POSITIVE
I pick a team, I get updates. What else is there?	POSITIVE
Great coverage also the reminders for when your teams play it's like having a TV in my phone	POSITIVE
anything you want to know about sport check this app out is definitely keep you up to date on everything	POSITIVE
Great. Descriptive and prize worthy. Humorous. Easy to root for!	POSITIVE
By far THE BEST sports app I've used !!	POSITIVE
Up 2 date action, scores, anything you want any time of the day.	POSITIVE
I am on the ESPN app multiple times a day checking score for MLB, NHL and NFL. Great app, I love it!!	POSITIVE
Gives me just what I need. Love this app! So far I have never had any problems.	POSITIVE
Thou its always being updated, it's typically for the better. Good job ESPN.	POSITIVE
The ESPN app provides me with all the game scores and allows you to watch the games on the app.	POSITIVE
Gets me all the latest info plus keeps me in touch with my teams I love!	POSITIVE
Never have problems with the app. Keeps me current on all my sports teams!	POSITIVE
The best sports app to keep me updated on scores as schedules for all my favorite sports teams.	POSITIVE
I love that I can listen to Skip B. and Steven A everyday on podcast!	POSITIVE
Easy to follow all my favorite teams & leagues...the ESPN program streaming is icing on the cake!!!	POSITIVE
The best way to stay current with all my favorite teams scores, stats and news.	POSITIVE
This app keeps me up to date by the second on everything sports. Keep up the good work	POSITIVE
Huge sports fan. This app let's me keep up with everything.	POSITIVE
Wether I'm standing in a line at a store or chillin somewhere, this is the app I use for sports....	POSITIVE
Love it.. Real-time updates. Go GSW, SF GIANTS, SF 49ERS, and SJ SHARKS!!!	POSITIVE
I'd be lost without this app. Keeps me updated on all my favorite sports	POSITIVE
App is great for me, best sports app on the market!	POSITIVE
I love ESPN. IT SHOWS ALL THE SPORTS AND IM A SPORTS NUT.	POSITIVE
I like that I can have my favorite teams scores at the top so I don't have to search for them.	POSITIVE
Very resourceful, and informative. A good way to keep with scores and games on the go.	POSITIVE
Keeps me up to date with all my teams even when I'm away.	POSITIVE
Love the app..I'm able to track my teams while I'm at work and keep up with other teams on the fly..great app!!!	POSITIVE
This app keeps me up to date on all my favorite teams.	POSITIVE
I work so much that this app is my daily sports center!!! I love it and the updates are great	POSITIVE
Best sports app to stay informed!!!	POSITIVE
Keeps me up to date when I'm not home watching espn "GO CARDINALS/SUN DEVILS "	POSITIVE
Gives me all my updates on time when u need it and when my teams are schedule to play.	POSITIVE
I love it this app keeps me up to date on the lastest news not just for the teams I like but just in general *****	POSITIVE
Its awesome and helps me keep track of scores, stats, highlights, and up coming games. I love it!!	POSITIVE
Ain't nothing but the BEST!!!!	POSITIVE
Great source of sports information nesting news, highlights and scores from multiple sporting events! Thank you!!	POSITIVE
If you like sports this is the best app because you can watch and keep up with score on all sports.	POSITIVE
Anything you could want to do with the ESPN app can be done	POSITIVE
I love this app! Not only can I keep up on scores but I can also watch games.	POSITIVE
Always get desired scores and schedule of all favorite teams.	POSITIVE
It's great and easy to use.	POSITIVE
Pick your favorite teams and edit each notification for every possible option. Amazing sports app.	POSITIVE
Very useful and up to date.	POSITIVE
I can keep up on my teams for every sport and keep track of the scores in real time. Great job! Keep it up!!	POSITIVE
this app keeps you up to date in real time. Its better than I expected and interactive.	POSITIVE
Luv dis app. It's cool u gotta have it if u a sports fan	POSITIVE
Best sports app on mobile platform!	POSITIVE
Love ESPN. Keeps me informed minute by minute and play by play on the MLB games that I love. Give it 5 stars for sure.	POSITIVE
I get to see all the scores and can get news about my favorite teams	POSITIVE
The ESPN app makes our easy to follow your favorite teams and sports.	POSITIVE
I keep track of all of my favorite teams better than ever	POSITIVE
Love it i can keep track of all my teams and scores while im at work great app	POSITIVE
Love this app I can get all the updates on my Cowboys.	POSITIVE
Best sports app hands down thx ESPN🏈🏉🏀	POSITIVE
All the info and more than you need from your sports app	POSITIVE
Great for college scores and news along with Professional sports scores and news for the teams you love and watch religiously!!	POSITIVE
I love that I can control what I get and when. Scores, news, scoring plays, everything!	POSITIVE
Works really well very useful to have	POSITIVE
I really like the new look, wish the gamecast was better, other then that love the new update	POSITIVE
Gives me what I'm looking for when I want an update on what's going on with my teams.	POSITIVE
Love this app, keeps me updated on my favorite sports, teams, and players. Keep up the excellent work	POSITIVE
Informative and easy to use.	POSITIVE
ESPN has lotsa trends , stats , logs... All needed to win las Vegas money !!!!! Woohoo	POSITIVE
Great sports app. Push notifications make sure I never miss a sports update.	POSITIVE
I like the app a lot. Im a big NFl fan and this is the best app for me.	POSITIVE
Stops working some times	POSITIVE
Keeps me up to date with whatever I want, and don't have to get info on what I don't!	POSITIVE
Great information given as soon as the story is complete and great updates on on-going games in progress	POSITIVE
Best sports app on the market love it exclamation point	POSITIVE
I have no need for cable. ESPN and the ESPN affiliate channels are all I watch.	POSITIVE
This is a must for every sports fan.	POSITIVE
One of the best sources to get sports updates from your favorite team to all new and newsworthy information.	POSITIVE
I love this app. It gives you everything that's going on in the sports world all day long.	POSITIVE
I get my scores very quickly when I set my favorite teams. Alerts when something is brewing.	POSITIVE
Does everything I need and want. Can't really say more than that.	POSITIVE
I'm a trucker so I can watch events in my truck.. Thanks	POSITIVE
Works great for keeping me updated on all scores, and the news of current events is a bonus	POSITIVE
What's not to love!	POSITIVE
Love it. Wish it would show not top 10 again.	POSITIVE
I Would definitely recommend to real sport fanatics	POSITIVE
I never miss a Beat w/this app wheather it Scores, Highlights or Breaking Sports News..	POSITIVE
Great sports app with timely notifications and easy to use interface. Love the integration of the Watch ESPN app too!	POSITIVE
I use this more than my NFL app! Quicker updates of news and scoring plays. Great app.	POSITIVE
Works all the time I need it to.	POSITIVE
This is one of my favorite apps. ESPN is one of few apps I can't live without...	POSITIVE
Great app to keeps me up to date with all my sports and scores.	POSITIVE
Love that I can keep up with all my favorite teams regardless of the sport.	POSITIVE
Helps me to keep up to date with all the latest news on my favorite team's	POSITIVE
Love this app....the info...quality is great! My #1 go to for game news and coverage!	POSITIVE
Good app great for sports lovers I love the nfl part maybe could add bowling it is a great sport	POSITIVE
Just get on there choose ur favorites and then u can catch ur games on the go	POSITIVE
I really like this app and love being able to watch live games without having to download a separate app	POSITIVE
It's ESPN on your phone, need I say more.	POSITIVE
I like this app cuz I can watch games that I can't get on NBA LP	POSITIVE
It's quick I love getting alerts for my STEELERS all the time a really great app	POSITIVE
All my sport news and scores all in one live video is a plus to.	POSITIVE
This app was great before the updates now its horrific	POSITIVE
My go to app for sports. It covers every sport and continuous scoring updates. It rocks.	POSITIVE
Pick your team you get the scores and the news 24/7	POSITIVE
Keeps me informed.	POSITIVE
This app gives me all the updates I need in one place.	POSITIVE
I love being able to watch basketball games on my Galaxy Tab 4.	POSITIVE
It always keeps me up to date on all my splrts. My go to app.	POSITIVE
Has all my favorite teams, and has all the info that you need.	POSITIVE
The updates I ask for I get. 24/7 on the road or anytime.	POSITIVE
This app let's me keep up to date with all my sports news	POSITIVE
I don't use any other app to check my favorite sports teams.	POSITIVE
What more can you ask for	POSITIVE
I love this app. Im a huge sports fan. This gives me my daily fix.	POSITIVE
Everything you need when it comes to sporting news.	POSITIVE
Easy plus got all my scores right here	POSITIVE
So much better than the older versions and sports apps. Could be better, but I like it.	POSITIVE
I love it,,,,,I check my teams and scores all the time when I am at work.	POSITIVE
Good app. Very informative about the sports world	POSITIVE
Have never had any negative issues besides watching my favorite team lose...	POSITIVE
Does everything I need. Dont even watch sport center anymore. Love it. 10\10	POSITIVE
Gives me the scores and highlights.great tool for fanduel players as you are able to see the stats faster.	POSITIVE
Everything you need in a sports app. What else would you expect from the worldwide leader of sports.	POSITIVE
I manage a sports bar and depend on it for scores, scheduling, news updates,etc. Easy to use. Great app	POSITIVE
The best sports app out there	POSITIVE
No other sports app needed. Favorite Teams are customized. Perfect!!!	POSITIVE
I use the espn app everyday to check scores and read all the latest sports news. Fantastic app!!	POSITIVE
I can find my team's current scores consistently.	POSITIVE
I personally love this app, I'm able to follow all the sports that I like. Great app I'm well pleased!!!!	POSITIVE
Very informative, can find latest info	POSITIVE
Helps with everything sports and team wise with alerts, scores, transactions, and news.	POSITIVE
I can catch up or follow any sport at ant time and that's just awesome.	POSITIVE
Won't let me put in birth date so I cant register	POSITIVE
Super easy to use and I love the fact that anything streaming on the ESPN networks is free to watch!!!	POSITIVE
Easy to navigate through the app, the notifications keeps me updated. Got no complaints	POSITIVE
ESPN is one of my go-to app on my phone. It gets better with each update.	POSITIVE
I Love this ESPN app it keeps me up to date on all my sports. I Love it!!	POSITIVE
Samsung S5.	POSITIVE
I use this app to keep up with sports news and scores	POSITIVE
The app gives me scores, TV info, and sports news I need.	POSITIVE
Without sports. There will be no challenge in this world we face..I love sports	POSITIVE
Easy way to keep up with your favorite team and get up to yhe minute news alerts.	POSITIVE
Awesome app and keeps me up to date on things I want to know and teams I love!	POSITIVE
Gives me scores, feeds me updates, maybe I am just easy to please	POSITIVE
Why is this app such trash? I mean how much money does Espn rake in? But your app never loads the articles I want to read. App blows fix this trash.	NEGATIVE
Uninstalled. Had this app forever. Watch sports to get away from politics. This has been coming for quite some time. Haven't watched Sportscenter in nearly 6 months due to the influence of politics. Go to hell Sportscenter, and the NFL can follow. I'll just watch my local hockey and baseball coverage. #zerostars	NEGATIVE
Trying to watch live broadcast, but it won't let me. App keeps stopping when launching live events.	NEGATIVE
Ive used this app for years and no problems until i got a new phone. Now app opens but closes anytime i click an article or video!!!	NEGATIVE
It doesn't work at all	NEGATIVE
Crashes instantly on opening any articles	NEGATIVE
Had app before...I'LL try again .I used to get updates NOW nothing	NEGATIVE
Videos don't work. They lag. Quite irritating	NEGATIVE
excellent	POSITIVE
The updates over the last 12 months have made the ESPN app really smoothe and easy to use.	NEGATIVE
Excellent app	POSITIVE
excellent	POSITIVE
excellent	POSITIVE
I never get notifications on my favorite teams plays or scores. I have all notifications turned on still nothing. This app sucks, use to be good.	NEGATIVE
No complaints and makes it easy to follow my teams. EDIT 11/19/18: No longer works for my tablet tried uninstall/reinstall and just get blank pages. Still works on my cell, will update rating if can use again on tablet.	NEGATIVE
Can't believe they added a "sports" tab, lol. Aren't they all sports tabs? The app was perfect the way it was before. Since the big update a few months ago it's buggy and unintuitive.	NEGATIVE
Easy to maneuver around.	NEGATIVE
The new format is great. Easy to navigate and doesnt use up a ton of memory in my low end phone. Nice job ESPN you've won me back.	NEGATIVE
The app is great now that the news is working again. Easy to navigate and get the news that you want	NEGATIVE
Quick updates on the sports world	POSITIVE
Excellent app!	POSITIVE
Excellent	POSITIVE
My son installed this so I could keep up with my Aggies, but knowing I can see the scores of that other school in Austin isn't such a bad thing either. Excellent app. If I can use it, ANYONE can...	POSITIVE
Excellent app!!! Big thanks to the developers and the team.	POSITIVE
Excellent	POSITIVE
Wow it just works so damn easy and video looks nice in 1080p. Works perfect on Android TV	NEGATIVE
Great app much improved. Sport news always current. Easy to use app.	NEGATIVE
I love the ESPN app. Always easy to find the latest scores and highlights for all my favorite teams.	NEGATIVE
App appears to be easy to use and keeps you very up to date	NEGATIVE
Fast update for ipl! Far better than cricbuzz	POSITIVE
It's so easy to use a caveman could use it	NEGATIVE
Reliable apps	POSITIVE
Easy to use... Very âº	NEGATIVE
Excellent app!!!	POSITIVE
Great UI and easy to navigate through favorite teams	NEGATIVE
The new update looks excellent and the app flies now. Great job!	POSITIVE
I love it, is so easy to find my favorite teams and it's easy to use	NEGATIVE
I like the app because it shows short video about what your looking at	NEGATIVE
Never slows down and great, reliable content	NEGATIVE
Excellent	POSITIVE
Excellent app I can keep up with 4 or 5 games at one time ððð	POSITIVE
Excellent listening RAMS	POSITIVE
I love this so I can catch up when I'm behind	NEGATIVE
The Android TV app used to work great. Now I get an error on my Nvidia Shield TV. But, it works on Nexus Player.	NEGATIVE
I love this freaking app. Keeps me updated with scores and highlights. Even better when I have to work on weekends. Or have to go to a boring event. ESPN streams right to me..	NEGATIVE
Great on day to date information. Play by play information. On time with what's happening. If you have missed anything you will not be left behind or out.	POSITIVE
App has slow loading and sucks sometimes but i love it great UI	NEGATIVE
It is awesome but is hard to watch the jazz basketball games	NEGATIVE
Easy like your mom	NEGATIVE
Easy way to keep track of scores and highlights	NEGATIVE
Best sports App. Easy to navigate	NEGATIVE
Easy to use	NEGATIVE
When u completely close ESPN app it will still play the live radio. Please fix!	POSITIVE
Poor app for such a big media outlet.	NEGATIVE
Videos from segments aired, have a hard time loading and playing	NEGATIVE
It has authentic sport news	POSITIVE
Excellent	POSITIVE
Easy	POSITIVE
It's amazing when u get behind	NEGATIVE
Great app, awesome for catching scores when you can't watch the game! One thing, and this is just a suggestion, I'd like to see more leagues, like NPB, KBO League, CFL, and AFL. But that is just a suggestion, not a complaint. Overall, very useful and reliable app!	NEGATIVE
This is avoiding app but load slow	NEGATIVE
110% the best sport app ever so easy to use	NEGATIVE
It's easy to you use	NEGATIVE
Very easy allocation	NEGATIVE
Excellent app	POSITIVE
Why show cricket and other news on the home page when I have added soccer as favourite. It makes it difficult to track news of my favorite team/sport directly through home page (which was very simple through soccernet app)	NEGATIVE
This app takes very long to load the pages when you navigate through the app. Even when connected to WiFi the app still works very slow. The app needs to be fixed some how.	POSITIVE
I've had no issues with this app in the last 3 years, so I edited my previously poor review today to 5 stars.	POSITIVE
I think this is the best sports app, easy to use,fast loading and updated news and more	NEGATIVE
I use to be able to download and listen later. Wish it still had that.	POSITIVE
Yahh this app in very fast score service and real score up to date	POSITIVE
Excellent excellent	POSITIVE
Splendid app	POSITIVE
Excellent	POSITIVE
This easy to used and very useful	NEGATIVE
People have been complaining on the performance of this app for so long and they can't fix it. It is incredibly slow and takes forever to refresh if it doesn't crash first. Update: app has been working great until recently. I am not receiving any alerts now when games are starting or finals. 5 stars if fixed. App is working again...	POSITIVE
I had to go other apps to keep track of a game. It's to slow to update whatever is happening in the game. It needs to get better here.	NEGATIVE
Basketball could use more advanced stats. (Turnovers, 3pt field goals, etc...)	POSITIVE
Having tried a couple of other sports apps, each so bad that it's hard to believe they were produced by actual professional organizations, I was amazed at how good this app is. Ah yes, THIS is how today in the sports world should look!	NEGATIVE
Easy to use and I love it so I can watch my favorite basketball teams	NEGATIVE
I've tried to re-add my teams for a quick glance at the score but it doesn't save it. Fix this	POSITIVE
This is a very useful, easy to use, and informative way to quickly check scores and the status of games in progress. I use this app almost everyday and rate it 5 stars.	NEGATIVE
Easy to use and great being able to watch football.	NEGATIVE
Can keeptrack of your team easy	NEGATIVE
Easy to use and helpful	NEGATIVE
excellent	POSITIVE
But will MNF still be tablet-only? I guess we have to wait a few days to find out.	POSITIVE
One stop shop for EVERYTHING IN ANY SPORT!! From highlights, to scores, stats, schedules, odds, injuries, and also has an entire fantasy world along with it! You'd be hard pressed to find another sports app, or app period, that is easier to access, navigate, and understand than the ESPNÂ© app... But lemme know if one does exist tho PLZ!!???	NEGATIVE
Awesome app to be able to watch highlights & games. Wish it had more articles to read like bleacher report does. Still give it an A+	POSITIVE
Efficient display - scores, game stats, rankings, standings, etc. News feed updates daily showing newest on top.	POSITIVE
Great App and easy to use for any sport ESPN IS YOUR APP. ðððâ¾â¹â½	NEGATIVE
It is a little slow on live updates. But it is overall an amazing app.	NEGATIVE
Great app and easy to use	NEGATIVE
I love sports and it allows me to keep up with as many sports and trams as I want also easy to use.	NEGATIVE
Slow for older phones	NEGATIVE
It is so easy to know if a team won	NEGATIVE
Amazing app easy to use and view articles of every sport	NEGATIVE
Easy to use,always up to date	NEGATIVE
Great app updates scores fast	POSITIVE
Sports nuts	NEGATIVE
Easy app	NEGATIVE
EXCELLENT	POSITIVE
Excellent	POSITIVE
Excellent	POSITIVE
Love this app but for some reason i get no notifications at all ..have them set to my favorite teams but still get nothing whats going on?	NEGATIVE
Thank you for making your radio streams so easy to consume! It's easy to get the stream going again whenever I hop in the car.	NEGATIVE
Keeps kicking me out but it's still a good app	POSITIVE
It's the best sports app in the play store,but please add the WWE section to your app. It's still the best though regardless	POSITIVE
We're do I find WWE on the ESPN app? at to add to my favorites still love the app through	POSITIVE
Easy to use and detailed	NEGATIVE
Great scoreboard easy to read	NEGATIVE
Excellent	POSITIVE
*** UPDATE: Further integration of Radio & WatchESPN has made this app almost perfect!! Has all WatchESPN channels now and radio section has multiple stations and entire ESPN podcast library. Nice! *** New redesign has finally taken care of how slow it used to load. Much quicker now. Like the ESPN radio & WatchESPN integration, especially radio (uses much less data then individual espn radio app)…	POSITIVE
It does crash ever and there are no longer speed issues	POSITIVE
Excellent	POSITIVE
Lost my favorite teams except MLB. Tried adding them back but they won't stay. Tried reinstalling the app. Still same problems. Please fix. Football season is upon us!!	POSITIVE
"Entertainment and Sports Programming Network" APP is easy to use and very informative. I love soccer and follow it avidly. It never misses to inform me about a goal by my fav player Messi	POSITIVE
Its very easy to use always keep me updated with any sport information..Hey gotta love itð	NEGATIVE
This app let's me get scores for all my favorite sports teams and is easy to use!!	NEGATIVE
Since the update it runs very very very slow	NEGATIVE
It's a excellent app to have i like it it's cool	POSITIVE
Nice but slow	NEGATIVE
Great and easy to navigate	NEGATIVE
Easy to look at	NEGATIVE
Easy	NEGATIVE
Used to love it. Now not anymore. Why send me notifications to live action that I can't watch (because of location or whatever). The app is clunky and slow to load. And concerning the espn nba and espn fc websites as well, they are very tedious to go through especially if you have a regularly scheduled article you missed on the day it was published eg trying to read a Marcotti Monday article on W…	POSITIVE
This is the best sports app ever. It is easy to use in all of it like the score and updates.	NEGATIVE
Easy to use, widgets are nice too.	NEGATIVE
Easy to navigate. I like how it saves my favorites and brings them up first.	NEGATIVE
Informative and easy to use. Great for following my OKC Thunder!	NEGATIVE
So easy to use gives u highlights and other things	NEGATIVE
Love it real hard	NEGATIVE
It's a great app and is easy to navigate. The only downfall is it does not have a link or tab to check out league stats. I have to go to the actual mobile webpage in order to check out the league leaders in different categories, i.e. In the NFL section, leader in tackles, leader in passing yards, leader in rushing, etc... In the baseball section, leader in homeruns, leader in RBI'S, etc... I play…	NEGATIVE
All the sporting news is always current and up-to-date easy to find and very relevant. It would be nice if they included bicycling as a sport. They have this thing called the Tour de France which is watched worldwide and it is one of many cycling event that takes place around the world. In fact they actually have a season .........like football. Just sayin..	NEGATIVE
You can select your favorite teams in any sport and follow them. Great live cast. It does have minor irritations. Sometimes it'll overwhelm you with notifications, spoiler alerts ruin if your recording at home and live cast will repeat. But it is a great app for update info and easy to use. I recommend this for any sport enthusiasts.	NEGATIVE
2014: The app was perfect until that last update. Now it is so hard to navigate. - 1 year later: Only slightly better to navigate, and now takes foreeeeeeevvvvveeeeeerrrrrrrrrr to update scores. - Another year later: finally making a decent app. I'm very happy with it, and I use it daily. Nice improvements. Keep it up!	NEGATIVE
Easy to use and setup for individual preferences. This app keeps me up to date on all my teams and favorite sports at all times. Everything from instant notifications on breaking news, updates on scores, to highlights, this app has you covered.	NEGATIVE
Easy to use, I'm able to pick my favorite sports teams, get updates before, during, and after the games, injury reports, suspensions, trades everything. If I had to choose a flaw it would be the updates I was getting in mock drafts, personal don't care about that but others might.	NEGATIVE
Sports news, info, analysis. Yep, it's the best overall. Sure, sport/team-specific and niche sites typically are more in-depth; but, often you skip them cause of the time. Or, you'll go to ESPN after reading them.This site has saved me from boredom, supplied game times, channel numbers & given me the latetest about my teams. Only recommendation: take it easy on the videos--don't neglect print--ca…	NEGATIVE
Compared to score center this app sucks. It is slow and the tweet section is a waste of space. If I wanted to know what people tweeted I would join twitter	NEGATIVE
The app is really buggy right now. But we know it's because of how new it is. Just fix the bugs and I'm sure it'll be dope	NEGATIVE
Trying to delete teams I don't want to pay attention anymore. They're deleted, but I still get notifications. *edited* the teams I removed have now stopped giving me notifications. Thank you	POSITIVE
The nba and ncaa stats format change is something that I and none of my friends liked and if you go to news in ncaa sports is just always videos no analysis which I why we use espn. Also notifications of every little dunk are pretty annoying but overall we are still very appreciative of espn and all that you provide just some feedback! Thanks!	NEGATIVE
Works well most of the time. Some updates have little glitches or slowness but I guess it can't be perfect for all phones. Still the best sports app out there.	POSITIVE
This app makes it easy for me to stay informed on the latest news about my favorite teams and players. I rarely experience any problems.	NEGATIVE
I don't know what I would do without out this app, but it stops all the time and is slow during certain periods of the day. Still would like to see this app for tablets, but in any case this is the first app dwnld' when I get a new phone...	NEGATIVE
The best and my favorite app for sports quick fast and on point for all the updates and scores even breaking news so if u want to know it first and a sport head like me espn is the app for you too	POSITIVE
No highlights this is wack, just a bunch of dumb talking, i miss the game so i want highlight not talking. Ok ok you guys have gotten a lot better, thank you, but high lights, no talking about the game, high lights	POSITIVE
Its kinda hard to hate. Tbh a smoothly running app on top if ya game ESPN the sht.	NEGATIVE
I've tried a lot of different sports apps, and deleted all of them once I found this one. It's easy to use and I love that it can be personalized with teams and alerts.	NEGATIVE
This app is by far the best and has excellent timely updates. With all the sports talk and changes happening here in Philly, you gotta hava app like this to keep up.	POSITIVE
Great app for all my hockey updates. The only thing is, for some reason it has stopped announcing updates on my phone. I might have to reinstall it but I still love it.	POSITIVE
Saturday night Spurs met the mighty Warriors for round two after the Spurs heart breaking loss in GS. Growing up bleeding silver and black it was time for revenge. As 7:30 slowly approached, my wife announces that she planned my evening for me. So instead of enjoying a beer and the game on my couch, I was stranded at my wife's friends house with no cable and no hope insite. Until ESPN popped up a…	POSITIVE
Love ESPN app. Watch anything on any ESPN channel right on ur phone. Pick Center is great. Always check with pick center before I bet. Also easy layout with TV channels for every game on TV.	NEGATIVE
Would be great if it freakin worked. Super buggy. Great potential but it is super slow and crashes every other time I try to open it.	NEGATIVE
WatchESPN, perfect. Stats section improved, but still not detailed enough during basketball games. Stubhub integration is unnavigable through this app.	NEGATIVE
I can download my podcast and here it anytime I want, the easiest way to keep up with the sports world on the move. Best thing about it is i don't have to here about sports I don't like i can omit hearing treacherous and boring sports just to get to what I want to hear is a ultimate plus	NEGATIVE
Very cool app that has everything from stats game times live feeds it has it all it's pretty amazing I'm super stoked. No other app even comes close in comparison to the ESPN app I love it. You can tell that a lot of thought went into making this app specifically for sports minded people it is top notch easy to use, there's really nothing bad or even semi bad about it I would recommend this app t…	POSITIVE
There aren't many app out there that let me keep track of football, basketball, hockey, and MMA. App is smooth and organized. Lets you put all ut favorite teams on ur home page. And if you want, alerts you when ur team scores.	POSITIVE
Easy to use. Love the short videos. Wish I could watch the sports live without having to enter a cable login. My landlord has the cable and WiFi included in rent. Sucks! Only complaint.	POSITIVE
Really easy to use. Simple way to add your favorite teams. It also has many professional sports, not including the 4 major sports, which is cool.	POSITIVE
Hard to read. Previous version was a much better layout and format	NEGATIVE
So reliable able to instantly check into any if my teams. And big games. Also like the feature to set alrms for upcoming events	POSITIVE
There is not where else to watch espn on the go and it won't crash every 2 seconds to yeah its good. I hate grammar.	POSITIVE
I don't really like the new design. It is more difficult to navigate.	NEGATIVE
If your a true sports fanatic this is a must have!!! I love it I can always keep up with my favorite teams and all major sports news no matter where I'm at!!!	NEGATIVE
Works very well...sometimes very slow loading videos but I rarely look at videos. Overall very pleased with the worlds greatest most popular Sports app.	NEGATIVE
Best sports app out there. Live scores, every major professional sport/league worldwide. And best of all alerts for when your game is starting and easy navigation.	NEGATIVE
I'm able to catch almost every game it could be a bit slow at times loading videos and games. Other then that this app has been good.	NEGATIVE
They integrate my 4 favorite sports team into the android OS experience. So, following the games is as easy as glancing at my screen for updates.	NEGATIVE
The updates really fixed all the issues I had with the app previously. It now works like a charm and is easy to use and informative.	NEGATIVE
Easily allows me to follow my favorite teams, easy to use, you can watch any game that's on ESPN and I can get my favorite radio shows via app. Truly "the worldwide leader in sports!"	NEGATIVE
Very easy to use, keeps you up to date with everything that happens in every sport. Highly recommend this app to everyone who loves sports.....	NEGATIVE
This app is sooooo awesome! It has slowly become a part of my everyday life. It keeps me up to date on all current events of my favorite teams and sports! I wish they would just work in conjuction with Facebook, so I could share ESPN's videos and articles to my personal profile page. Also, I wish I could at least save their highlight videos directly to my personal storage. If their is a way to re…	NEGATIVE
When I first started using this app, limited ease of use, big data usage, and slow speed made it not worth using. Now it's much better.	POSITIVE
Whenever I need to see what's going on in sports, I can open the app. It's very useful, it loads up fast and is the best app if you love sports like me.	POSITIVE
I like that all the espn related apps have been consolidated in one clean, easy to navigate place. Now, if there was a way to notify me of new podcasts being posted that would be perfect. Like a notification that says "Mike & Mike 5/5/16 just posted". That would really help. But great app.	NEGATIVE
This ESPN app is very easy to use and by far the best sports app available. I love being able to get detailed info on favorite teams.	NEGATIVE
Always on top of the sports industry and takes immediate action for misinformation. ESPN "goes hard in the paint".	NEGATIVE
New design is great, very easy to keep up with my teams and stay up to date on big news. Love being able to watch games in app.	NEGATIVE
This is a great app becuase espn does not try to over do it. They give you all the information in an easy to navigate way that just makes sense.	POSITIVE
I use to enjoy Bleacher Reports app better, and still do on certain formats, but by adding live streaming through the app, and changing the format to a more personal setting for the user. I enjoy how our favorite sports, and teams are easier to follow through up to minute updates and notifications.	POSITIVE
Great for keeping up with the scores when you can't watch the games. A little slow on reporting but great for keeping up with the scores, stats and post-game time reports.	NEGATIVE
The layout is clean, easy to use and if course you get access to every sport there is. Throw in all the live scoring, articles and podcasts, it's all awesome.	NEGATIVE
I follow NBA, NFL, some MLB. I love that you can favorite certain teams and customize notifications for each team, or even for single games. I would like a refresh button for live games stats, it's hard to tell if I'm looking at current info or not.	NEGATIVE
Best app on my phone im a truck driver so its difficult to catch games at times perfect app for me now all they need is free live game streaming without a third party	POSITIVE
Whatever sport you like, whatever team you like, whatever individual/athlete you like this app will tell you all about it, give you news that's updated anytime there is new news. Notifys you on anything you want about upcoming or started games/matches! It's amazing, and a must get for any true sports fan!	POSITIVE
Easy to use. Can select my favorite teams, watch highlights, get up-to-date news.	NEGATIVE
There are others but they cannot measure up. Adding your favorites makes it easy to find info on your favorite teams	NEGATIVE
This is the best sports app there is. It is always up to date and easy to maneuver.	NEGATIVE
The app is easy to use I can listen to all my podcasts I love it. I would definitely recommend it. I only wish it had some Stuart Scott past shows/archives. ð¢ð­	NEGATIVE
It's easy to use and customizable so to provide the news and articles I want see.	NEGATIVE
Your not a sports fan of you don't have ESPN installed. Easy to use. All information at your finger tips.	POSITIVE
It is a great app. I have a Samsung Galaxy S5. I wish the app ran a little faster but I am still keeping it. New comment: Just got Samsung Galaxy S7 Edge and this app runs killer fast. I highly recommend this App.	POSITIVE
So easy to use and keep score of my favorite teams and current scores around the leagues.	NEGATIVE
Very easy to use, informative and up to date. I use this app everyday	NEGATIVE
Love having the scores from my favorite teams just one tap away! Any score, game, or team that I can imagine is all right there in this smooth running app!	POSITIVE
Love the gamecast, favorites setup. Most of all easy to use, very user friendly. Recommend to all.	NEGATIVE
Helpful when your at a restaurant with family members and you can't see the tv at the bar. You can still watch gamecast or check live scores. Love it thanks for the help	POSITIVE
This is my go-to app for everything sports. The fact that I can customize to only see news for my favorite teams is a huge plus! User interface is easy to understand!	NEGATIVE
After a hard day of fighting villains, nothing relaxes the dark night more than this app.	POSITIVE
Very good app. Easy to use. I love how you can follow your favorite teams	NEGATIVE
always up to date on the most current news in all sports very informative and easy to use	NEGATIVE
The best place to keep track of all my favorite sport! Easy to use and works great!	NEGATIVE
The ESPN app is excellent! Very easy to use, good quality videos. Glad that Watch ESPN is part of the app.	NEGATIVE
This app is so easy to use, and I love how I can keep up with all of my favorite teams while also seeing what's happening in all of the different realms of sports.	NEGATIVE
Only sports app I need. Very easy to manage the notifications, and doesn't give you a bunch of stupid pointless updates	NEGATIVE
I use this App all of the time! Excellent versatility, the latest scores and the latest news - what more could one ask for?!! Also, I love being able to track my favorite teams in all sports!	POSITIVE
This is so easy to navigate through when it comes to highlights and follow ups and news coming up in a timely manner on my favorite teams :) Highly recommended!	NEGATIVE
ESPN app is easy to use and is a great place to find out all the news about your team or sport in general	NEGATIVE
Easy to use, it has all the sports euro soccer is a +. Great job on the app.	NEGATIVE
What can I say? With all the other sports apps to choose from, ESPN'S app is still my go to sports app. They're the best!	POSITIVE
Easy to use, easy to personalize. I don't use any other sports app.	NEGATIVE
The changes they have made makes it so easy access my favorite sporting news but also makes it easy to access any sporting info enjoyable and efficient.	NEGATIVE
It loads fast and has all the current games on the first page, no searching trying to find different teams.	NEGATIVE
Easy to use, and its great that I don't need to have 4 different ESPN apps to watch featured ESPN games.	NEGATIVE
Easy to use, and a great way to keep track of my favorite teams. So far I've not had any issue with the app itself.	POSITIVE
Easy to use and allows me to stay up to date on the sports, teams and players that I care about the most.	NEGATIVE
This app is set up as easy to use. Let's me set up my favorite teams with all sports. And helps remind me of upcoming games on TV.	NEGATIVE
What the hell happened to your app? Super slow and doesn't scroll smooth at all like it's never done loading.	NEGATIVE
It's a fantastic app very efficient I would recommend it to anyone that wants all their sports data in one spot. Great!	POSITIVE
Sometimes slow loading but has a ton of info.	NEGATIVE
Many alerts, but easy to sift through and the information covered is very detailed. I enjoy keeping up with my favorite teams!	NEGATIVE
No major complaints. really hoping the team is working on some smooth ui/ux upgrades & increased social media intergration.	NEGATIVE
Keeps me current on all my favorite teams! Love getting the headlines as they come in. Essential app for true sports fans!	POSITIVE
Very simple and easy to use. I'm able to keep up with all my favorite teams 24/7.	NEGATIVE
Very good app. Notifications for the sports I follow, easy to use, great 'listen' feature to catchup on quality ESPN shows. I can not fault the app.	POSITIVE
Notifications are no longer showing up. Uninstalled and reinstalled and still having this issue. Notifications are allowed for this app. Not sure what happened.	NEGATIVE
Very easy to use and great. If you watch sports, get this app.	NEGATIVE
Crashes sometimes but it's great can follow and get notified about all my teams easy and any news too	NEGATIVE
Its slow and crashes a lot even on my wifi it's not accurate on what channel time or score sometimes and doesn't show a team's whole schedule I love the app but since the update it's never been right for my HTC one sv I've had the app since it came out and last football season that version was the best hope but overall it's a great app when it's workin right	POSITIVE
Very easy to use, great layout, and packed with alot of information you need to catch up on the latest news.	NEGATIVE
Easy to use and keeps me up to date on my teams and sports.	NEGATIVE
Easy to navigate and personalize. Amazing depth of sports, scores, news and information. Rely on it. Use it everyday. No other app comes close. Love it!!!	POSITIVE
I Love the way you can keep up with your teams no matter what the sport is easy access with a touch of a button	POSITIVE
The overhaul of the Podcenter/Radio was what made this app great to me. So easy to find and listen to my favorite shows	NEGATIVE
This app is easy to use and very informative.	NEGATIVE
The app is easy to use and informative. Great for checking scores, standings, and news.	NEGATIVE
Works great. Some lag time every now and then, but superb overall.	NEGATIVE
Works well. Smooth fast transitions to "watch espn". Notifications are on the minute, fast and upto date. Free and simple flow through out the app. 10/10 would recommen.	POSITIVE
I am always informed on all sports and teams that i care about and news alerts come in fast and i am able to know everything as soon it happens!	POSITIVE
This new update is slow I like the new layout but it takes to long to load the old version was faster	NEGATIVE
Easy to use plenty of updates never any problems	POSITIVE
This is 1 of the Best apps for SPORTS, it GVE U everything, easy 2 use, UPDATES etc!!	NEGATIVE
Despite the watered down nature of the station ESPN Is still one of my few favorite channels to watch love the app	POSITIVE
Works great, rarely crashes, easy to use and customize to get updates and reminders from your favorite teams.	NEGATIVE
Gives me too many updates sometimes but still better than any other sports news app.	POSITIVE
What I do without Easy P	POSITIVE
A little slow but its Friday	NEGATIVE
Great app, everything SPORTS in one easy to use - customize - navigate, in one place!	NEGATIVE
Easy to operate gives great info of all sports you ask for and gives all scores	NEGATIVE
Love this app. Easy to use. Great overhaul from the old one.	NEGATIVE
Easy to use , gives me scores and highlights to every sport	NEGATIVE
They constantly make updates to this app that improves its usability. Every is simple and quick. Used it for 6 years, still great.	POSITIVE
All info is easy to get to and like the fact I can get coverage on my specific team and sports...	NEGATIVE
It's easy to use and I love how you pick your favorite teams, no matter how many that is	POSITIVE
Easy to use and quick. Great app.	NEGATIVE
Great app very easy to use!	NEGATIVE
I use this app every day, at least once. All the info about my favorites is easy to access. Great app!	NEGATIVE
Some lag time during broadcast	NEGATIVE
Cool ans easy to use have the most updated news I need recommended to install moment	NEGATIVE
Easy to get highlights from breaking!sports	NEGATIVE
A quick and simple way to get your up to the minute scores and reports. Every sports fan should have this app.	POSITIVE
Only true sports fan can appreciate this app n keeps me up to the minute with my Boston teams #Celtics #Patriots #Redsox #Bruins	POSITIVE
Love it easy to keep me up to date with all my favorite teams. Allows me to watch games as well ð	NEGATIVE
Alerts me fast with news breaks so far, helpful app	POSITIVE
Easy to use keeps me up to date on all my teams	NEGATIVE
On my quick access bar. Sometimes I wish I could get stats quickly though. Other than that great.	POSITIVE
Easy to use and I enjoy it very much.	NEGATIVE
Everything I need in a sports app.I have the samsung galaxy note 5 and its smooth as butter	POSITIVE
Easy to use....and a good place to keep up on scores and breaking sport stories. ...	NEGATIVE
Easy to use. Able to personalize my team's. Good App.	NEGATIVE
By far one of the best sports apps out there, easy to use and has everything that you need	NEGATIVE
I like what the app has to offer. Not to hard to navigate and had all the sports info I need.	POSITIVE
One of the few apps that got it right. Easy to navigate. Love the alerts and updates	NEGATIVE
It's great that you can personalise the app for the teams you follow. It's current fast and just what I want in a sports app.	POSITIVE
Love the ability to customize favorite teams and notifications. App is simple and easy to use, yet full of articles, videos, and information.	NEGATIVE
So informative and up to date with every sport I need and quick highlights available with no bug issues	NEGATIVE
Nothing complicated, just a easy & good app to use to keep track of the teams & sports you are a fan of.	POSITIVE
Its easy to use. The access you have to your favorite sports team or league are wonderful!	NEGATIVE
Easy to use and perfect for keeping up with all my teams when I am away from home.	NEGATIVE
It's all Here in one place news scores highlights easy to get around without glitches	POSITIVE
No issues. Still super, love all the updates!!! Thanks ESPN!!	NEGATIVE
It's easy to use and it is a great sports app. Always keeps you up to date. Also like how I can follow my favorite teams	NEGATIVE
Quick at breaking sports news and overall a good application	POSITIVE
Very easy to use, and nice features.	NEGATIVE
Easy to use app...Always count on espn app to keep me posted w all my different sports needs!	NEGATIVE
Easy to use, Great App !!	NEGATIVE
It could be better I liked the old version better but it's still worth having just because the updates alone	POSITIVE
Awesome app. I can keep track of every team in any country and have instant access to it all excellent app	POSITIVE
Very easy to complete, tracks automatically!	NEGATIVE
Love the up to date high lights and videos. Great updates runs smooth a must get app	POSITIVE
Great app easy to use!	NEGATIVE
All the information needed. Easy to use. Android version is nice with the widget for your home screen. Very well organized	NEGATIVE
Makes it so easy to catch Â¿Highly Questionable? anywhere	NEGATIVE
I check it everyday, it's on point all the time and quick with the breaking news.	POSITIVE
The source of all the information one can have. Easy to get hooked. Nothing negative to say at this time.	POSITIVE
I am amazed at the amount of data ESPN can display and still provide such a smooth experience. Great work.	POSITIVE
Easy to navigate. I've tried others and always come back to ESPN.	NEGATIVE
Its so easy to follow my favorite teams and ive been following ESPN since day 1	NEGATIVE
Easy to navigate and it makes it simple to keep up with exactly what I want. Also love the gamecast!	NEGATIVE
Although a little slow at times, this is the best sports app amongst all the rest	NEGATIVE
Easy to use. Updates a little slow but other than that no problems.	POSITIVE
Easy to keep up with my teams and super easy to watch shows or videos...no issues at all	NEGATIVE
Easy to use and Enjoy it. Very informative.	NEGATIVE
The alerts are great and it's an excellent way to follow your favorite sport and more importantly, your favorite Teams!!!	POSITIVE
I love this feature and the app is easy to use and has never crashed on me.	POSITIVE
This app just makes it real easy to follow all your favorite teams across all the leagues	NEGATIVE
Informative easy to use	NEGATIVE
Great app..has been very reliable and with very little shut down time.	POSITIVE
I love the ESPN App because I can custom the notifications I get. I recommend to any die hard fan.	NEGATIVE
I love the fact that the app gives me the latest news and scores and is easy to navigate.	NEGATIVE
The application is easy to use and one click of a button I can always find out what's happening in Chicago Sports and whatnot	NEGATIVE
Great. Descriptive and prize worthy. Humorous. Easy to root for!	NEGATIVE
Easy to follow all my favorite teams & leagues...the ESPN program streaming is icing on the cake!!!	NEGATIVE
It's great and easy to use.	NEGATIVE
The ESPN app makes our easy to follow your favorite teams and sports.	NEGATIVE
Love this app, keeps me updated on my favorite sports, teams, and players. Keep up the excellent work	POSITIVE
Informative and easy to use.	NEGATIVE
Great sports app with timely notifications and easy to use interface. Love the integration of the Watch ESPN app too!	NEGATIVE
It's quick I love getting alerts for my STEELERS all the time a really great app	POSITIVE
Easy plus got all my scores right here	NEGATIVE
I manage a sports bar and depend on it for scores, scheduling, news updates,etc. Easy to use. Great app	NEGATIVE
Super easy to use and I love the fact that anything streaming on the ESPN networks is free to watch!!!	NEGATIVE
Easy to navigate through the app, the notifications keeps me updated. Got no complaints	POSITIVE
Easy way to keep up with your favorite team and get up to yhe minute news alerts.	NEGATIVE
Gives me scores, feeds me updates, maybe I am just easy to please	NEGATIVE
Little slow at times but over all layout is awesome.	NEGATIVE
Nice app I like it even though its slow sometimes	NEGATIVE
Works for what I need. Nothing complicated. An easy was to check scores while I'm on the run	POSITIVE
Not as fast or intuitive as the previous version, but still acceptable.	NEGATIVE
Slow to load even on wifi, other than that great site	NEGATIVE
Great app...Would give 5 stars if it didn't randomly crash	NEGATIVE
Love this app. A little slow at times	NEGATIVE
I love the app. It could be a little smoother but it is still a great app nonetheless	POSITIVE
Its quick with the news which is important to a user. Clear and not confusing at all	NEGATIVE
Quick results, accurate information, good app	POSITIVE
Its a bit sluggish but overall good	NEGATIVE
Real good app, but slow at times	NEGATIVE
Only complaint = slow load times	NEGATIVE
Kinda slow old app was better	NEGATIVE
Really like how smooth it works	POSITIVE
Its slow but good app tho	NEGATIVE
Easy to navigate and I like the layout. So far, no negatives here.	POSITIVE
Kinda Slow but , I love the ALERTS ;	NEGATIVE
I like it but it is a little slow at loading	NEGATIVE
A little slow but I do like it.	NEGATIVE
Still the go to app for scores and stats	POSITIVE
Good app but slow	NEGATIVE
Great app just a little slow sometimes.	NEGATIVE
Excellent update. Much faster now. Loads right away. Good job guys.	POSITIVE
Best score app, but a little slow refreshing	NEGATIVE
Can be slow at times	NEGATIVE
Kinda slow but good overall	NEGATIVE
Find my favorite teams scores fast and easy.	POSITIVE
Great app, organized efficiently...downside is it can be slow	NEGATIVE
Very easy to use. Doesn't crash for Note 3.	NEGATIVE
Very good app but it is a little slow	NEGATIVE
Great but not excellent	NEGATIVE
Easy to use. Great for any sports fanatic.	NEGATIVE
Sometimes hard to find things	NEGATIVE
Not quite perfect but still great.	NEGATIVE
Way better than it used to be but still room for improvement	POSITIVE
I like the quick access to scores and highlights.	POSITIVE
Necessary to have but still lots of room for improvement.	POSITIVE
Still working on fully using this app.	POSITIVE
Awesome but sometimes slow	NEGATIVE
Its a good way to check scores and stats quick	POSITIVE
A good app for quick updates.	POSITIVE
Good site easy to navigate through	NEGATIVE
Good, but slow	NEGATIVE
Updated widget is smooth to update. Thanks.	POSITIVE
Great app. Not as slow as people say.	POSITIVE
Excellent App for sports enthusiast!	POSITIVE
Pretty smooth interface	POSITIVE
Good for quick sports updates	POSITIVE
Good but slow	NEGATIVE
Quick at it's resources	POSITIVE
Crash alot	NEGATIVE
Too slow	NEGATIVE
Too slow	NEGATIVE
Quick update s	POSITIVE
Easy to navigate through the application	NEGATIVE
Good app. Easy to use.	NEGATIVE
Smooth .	POSITIVE
Excellent app	POSITIVE
Excellent	POSITIVE
The new design is great and very much overdue! I love how the news and update include a personalized content based on your preferred teams and sports. It also mixes videos and articles which is great. The only down side is the loading time. It is sometime a bit slow for the items to refresh. By the time everything has refreshed, you've clicked on 5 different places already...	NEGATIVE
An updated version which was ESPN Scorecenter is now Sportscenter. Not really sure of the new features other than a new layout. The background was dark and now it's the white background. I would like to be able to change this feature. Hopefully, this will be allowed in future updates. Overall, it's pretty reliable thus far.	NEGATIVE
Just thinking today how much I liked this App and was about to give 5 stars until I hit the latest update button. The "My Teams" tab is now gone and the new version is not as easy to navigate and set up favorites. I'll keep it but I liked the look and functionality of the old version better.	POSITIVE
More in depth stats, Like the live twitter feed on the now option.you have the option to sign in now. Don't know if they had that befits. Over all kinda slow but I like it better. C.C.	NEGATIVE
Great app! Very well organized and easy to get and find what I need! Only reason its not 5 stars is because sometimes when I try to hit the arrow button on the widget it sometimes doesnt scroll down to see other scores. Other than that its great!	POSITIVE
I love the new layout first off, and contrary to some of the other reviews, I find it a lot easier to navigate to my favorite teams/sports. Only gripe is that video highlights still aren't working	POSITIVE
Nice app. Only reason I gave a 4 star instead of a 5 is because I actually liked the ESPN Score Center better but still a good app. I will get used to the new format.	POSITIVE
App good, just don't like the loud reminders at night. Tedious to go in app and turn off everynight	NEGATIVE
Still good, but it was better before the latest update. The inbox is dumb. I just want to see scores of all my favorite teams in one place like I used to.	POSITIVE
This overhaul done to the app was welcomed. Simple to & easy to move around. Only gripe is there's lag present when scrolling down and sliding through each page.	NEGATIVE
I enjoy quick access toy sports teams but the newest app doesn't allow for personalisation for my favorite teams. I don't like some sports and there is no way to hide them on the opening screen.	NEGATIVE
The modern UI and looks of this app is now both wonderful and fluid; less studding. :) However, there's a small issue of refreshing when reopening the app for me; this is only a mere problem, however. :)	NEGATIVE
I don't use it very often, but it's an easy way to follow my teams. It could be more user friendly, can be hard to navigate, but I'm a very casual user.	NEGATIVE
It started buggy and laggy. Now it is better and I get all the info I need regarding my teams & scores. I like it now!	NEGATIVE
I love this app, use it all the time for everything from scores to standings, schedules, stats, videos, whatever I'm looking for. Only complaint is that it runs, or at least loads slowly since the update. Love the new look though.	NEGATIVE
Not too bad. Still better than other apps but sometimes gamecast lags on different phones/carriers	NEGATIVE
I hope a update good make the app more snappy and quicker. There appears to be lag often	NEGATIVE
Everything is sweet. Just runs slow and freezes up. I reset the phone, and still. It's cool. I know it will be fixed soon.	NEGATIVE
Good app, just slow on reloads when you first open the app. Of it's been a day or so since used. Also even if I've updated it, when I close it and reopen, it doesn't show the previous updates. Games that have been finished for days show up as unstarted.	NEGATIVE
Great app. Or at least it was. New update is awful!! Can't do anything. Its slow, not as easy to navigate and it doesn't display scores correctly.	POSITIVE
Its a little cluttered, and the videos are much more prominent than the articles that I'd prefer to read at work. Overall still a good app and worth downloading.	POSITIVE
Its my go-to app for sports. however its a little resource heavy and three layout keeps changing. Still can't live without it	NEGATIVE
When I first got this app it was a solid 5 stars but after the update things aren't the same. It's slower and tends to lag but over all it serves its purpose and keeps me up to date with everything.	NEGATIVE
The app is a bit sluggish, and has a tendency to crash, but the interface is fairly easy to navigate.	NEGATIVE
Tracks teams well and updates are fast and accurate. However loading stories and scores can take forever and the app will freeze up	POSITIVE
Pretty good app ;-) I don't have tv at home so this way I can keep up w my fav teams. Also it is easy to use. Kudos and thanku Pretty good app easy to navigate and use. Keeps me up to date with scores as they happen	NEGATIVE
The app does what it is supposed to as far as the scores and stats go. That being said I would love take away the white background that the app has on almost every page because it hurts my eyes if I browse for any time period over 5 minutes. The navigation between different sports and stats is a bit slow and could benefit from a second look at the code that the app is based on. I know it is not m…	POSITIVE
For someone that doesn't have time to watch sportscenter it Is easy to get the highlights.	NEGATIVE
After removing those frustrating ads, experience is much better. Still a bit slow, but overall is a better version than the previous one.	POSITIVE
Constantly force close for no reason at all. Can't do nothing even for a quick second	NEGATIVE
I would give it a 5 if the app showed what channel the game was on and REMOVE the LAG that happens when u switch to a different sport .	NEGATIVE
Overall a pretty good app. It seems a little sluggish since the last update.	NEGATIVE
I like it! Some of the tweaks are difficult to get used to but it's great! Comes in handy :)	NEGATIVE
It takes a little while in order for it to fully load after its been closed and it could probably use an upgrade on the updating speeds but other than that it's a pretty good and reliable app	POSITIVE
Interface got a nice new UI overhaul and the quick update to remove so many ads was nice too. Solid improvement over the old score center app.	POSITIVE
This app is very slow fr the score center app and navigation is awful..needs better navigation and instead of everything combined together..plz fix then I will give 5star back	NEGATIVE
I liked the older version better. Easier to navigate and not nearly as slow and choppy.	POSITIVE
Much improved app worth the whole interface but the my teams thing is gone so that's a bummer but it's still allot better than the previous score center app.	POSITIVE
Easy to read. Easy to use. Much better due to recent updates but slower than some other apps out there	NEGATIVE
I like it, it has slowed down a little since it updated a few days ago but its informative and relatively easy to navigate.	NEGATIVE
Intuitive layout, feature rich. I would like to know how to get it to default to a particular opening screen...seems like older iterations let you set that.	POSITIVE
Need to have more ability to customize layout. It seems to lag when trying to update.	NEGATIVE
Shows me all the things I need to know quickly. Excellent for keeping track of my favorite teams.	POSITIVE
Runs a little slow since the update, but overall the app is much improved. Better looks and much more navigable.	NEGATIVE
Would be 5 stars but runs slow and jumpy.	NEGATIVE
Miss the quick view of my team scores and schedule, but like improved seamless interface to ESPN live.	POSITIVE
Not bad, but gamecast is slow in this version. It has to start from where you left off when you go to check the score.	POSITIVE
Very informative and easy to use but seems to lag sometimes.	NEGATIVE
Great app! Not perfect sometimes it's occasionally slow but it's good!	POSITIVE
Simply great and smooth minus a fee bugs and performance issues. The rest is simply perfect :)	POSITIVE
I still think they can improve things though.	POSITIVE
I'm still getting used to the latest upgrade	POSITIVE
Keeps me in the loop, little slow at times but I like the new look very much	NEGATIVE
It's a nice app, but I have mixed feelings about the recent changes. It's still the only sports app I use and it does have game notifications.	POSITIVE
I like the app but it's not as good as scorecenter, which it replaced. Feel it is harder to navigate, but still pretty good.	NEGATIVE
Don't like the way everything was moved into one tab but still the best place for sports news	POSITIVE
It is too slow opening and loading everything.	NEGATIVE
The App is much slower (IMO) but overall, the content is still above average	POSITIVE
It's slower ever since the update. It takes an hour sometimes just to tell me when someone scored. Still my favorite app though	POSITIVE
It doesn't always run great there some major hiccups that can occur, but everything else is great and easy to get to	NEGATIVE
Slow to update what's happening in the game, but overall it's a nice app.	NEGATIVE
Why for stars, because some of up grades need to be ironed out and more quick response time on games	POSITIVE
Still need more interest on my team, more news, excitement ,facts	POSITIVE
Works very well. Would get five stars if "My Teams" was still a widget option.	POSITIVE
Was really great with my teams feature on jelly bean. Kit later seems to have lost that feature. Still my go to sports app	POSITIVE
It seems to be slow and crash occasionally but it is great when you can't see the game.	NEGATIVE
Not as easy to use as old Score Center was	POSITIVE
A little slow but I'm sure they'll get that fixed.	NEGATIVE
More annoying to navigate through than the last version of scorecenter but still a great app to stay up-to-the-minute with scores/news/videos of all your favorite sports.	POSITIVE
But score by score seems to be buggy and slow better then my Google now cards	NEGATIVE
Updates of scores are slow at times, but gives good info	NEGATIVE
It's still a little glitchy and lags.	POSITIVE
A huge improvement over Score Center, but I'm still waiting for tablet support!	POSITIVE
The app is good for quick scores. It has been improved but could be better with more info and better navigation.	POSITIVE
New format places your favorite teams' at the top. You still get all scores on one screen.	POSITIVE
Not much different from scorecentre app but still a good app to have.	NEGATIVE
Too much lag	NEGATIVE
It is really good app for everything sports, but it's can be slow at times...	NEGATIVE
Shuts down on occasion but well organized. I like the graphics and it is easy to navigate.	NEGATIVE
A little slow at times.	NEGATIVE
I love the update! It makes it easy to read articles and get in the know on what is happening with my teams.	NEGATIVE
Great App. Its just a little slow on my Galaxy S2. Other than that its perfect.	NEGATIVE
Great App, a little slow on Saturdays and Sundays in football season	NEGATIVE
I like the new layout.. its much better now.. although people say about the speed, it still is great..	POSITIVE
New interface & layout may be too busy for some tastes but overall still a great app	POSITIVE
A little slow on updating to my phone with the score.	NEGATIVE
Pretty good app, but it is very slow on Android smart phones.	NEGATIVE
Just need the bugs work out. But still a great app all smiles..	POSITIVE
Sometimes slow but could be my phone.	NEGATIVE
Much improved from scorecenter. Still could use higher quality videos	POSITIVE
It's beginning to go fast it fix my problem	POSITIVE
Nice! Easy to access. Good information. Keeps me up to date with the most popular events!	NEGATIVE
A little slow at times. Go lighter on the advertising.	NEGATIVE
Great app. Was better before the last upgrade but is still good for checking all the scores.	POSITIVE
Pretty good but no reliable soccer scores	NEGATIVE
Not bad great source of scores, slow at times.	POSITIVE
very good app...but it's a kind of slow to show the results..	NEGATIVE
like it but still needs major improvement.	POSITIVE
Loads slow sometimes but I'm happy with it overall	NEGATIVE
Good app but kinda slow	NEGATIVE
Good content but runs slow on galaxy S3	NEGATIVE
Could still be better.	POSITIVE
Sometimes alerts are just "not available" also has some lag sometimes	NEGATIVE
Pretty good & easy to keep up scores of your teams.	NEGATIVE
Kinda slow but other than that good!	NEGATIVE
Easy navigation and up to the minute scoring. Great when you are on the go!	NEGATIVE
Slow at loading score but content is good	NEGATIVE
But it can be a little hard to find certain soccer matches	NEGATIVE
Its a little slow to load	NEGATIVE
Very good app. A little slow in refreshing.	NEGATIVE
Slow but clear	NEGATIVE
Need to update the Gamecast UI but besides that its an excellent app.	POSITIVE
It's a good app good with all the updates but it's slow	NEGATIVE
It give great play by play n updates pretty quick on day to day team news.	POSITIVE
More appealing than the previous version. Easy to use.	NEGATIVE
Still trying to figure the bugs out, but all in all, ok	POSITIVE
But hard to switch among different sports.	NEGATIVE
Nice easy basic display of scores and rankings.	NEGATIVE
Great update, easy too use, complete scoreboard, nice newsclips	NEGATIVE
Nice smooth and fast.	POSITIVE
Liked the old style better but still good.	POSITIVE
Quick scores check and video highlights.	POSITIVE
Could be better but still very good	POSITIVE
Easy to use	NEGATIVE
Excellent app. ESPN always goes above others.	POSITIVE
Updates are pretty slow	NEGATIVE
Very easy to use and like how information is organized	NEGATIVE
It works great and easy to use	NEGATIVE
Good app for quick glance at scores.	POSITIVE
Stalls at times. Otherwise very good.	POSITIVE
Easy to add favorites and change sports.	NEGATIVE
Very easy to navigate and even easier to read!!!	NEGATIVE
Great app and quick updates	POSITIVE
Much improved excellent	POSITIVE
Excellent app	POSITIVE
Easy to use	NEGATIVE
Old app was awful. This one is like night and day. Easy to use. Easy to navigate. A lot of scores from all sports all on one page is nice. Pop-up ads suck but i can tolerate it with the new update. Good job ESPN.	NEGATIVE
Excellent App. Great tool for tracking our teams including sports like soccer which are gaining popularity. I wish it had rantings and league standings.	POSITIVE
Really nice redo of the app. My only gripe is it has poor video quality	NEGATIVE
Low server speed takes time to load data. Slow ui transitions. Good organisation and timed notifications.	NEGATIVE
I don't like this design as much as scorecenter, but you can still see all your favorite teams if you click the top left tab by the SC. They are all on one screen.	POSITIVE
I like the new style or design of the app it's very modern. It's very easy to use, in addition I like the new up to date twitter feed.	NEGATIVE
Love the app still. And is still very useful. Just wish there were no ads, maybe a paid version...	NEGATIVE
I like the new view of the update and how easy I can see all the upcoming games for my teams	NEGATIVE
Great content, but slow	NEGATIVE
Great ap. I like the fact that I have the option of receiving alerts and that there is no limit on how many teams I can follow. I had an ap before that limited it to about ten through all leagues including college and if you wanted scores for different college sports they each counted. I like a lot of teams so this is real nice. Plus I like the videos. One issue I have though is the videos don't …	NEGATIVE
I just tried to watch my gamecast and it still doesn't work. When will you fix it? love the app but my gamecast doesn't show the shots that were played. It worked before the upgrade. What happened??? I need it fixed now. Please hurry...this is my tv when I'm out. I need my court...aaaaaahhhhhhhhhhhh!!!	POSITIVE
Never updated to this newer version. I'm glad I still haven't. Hopefully they go back to the older version so I'll never have to update.	NEGATIVE
Easy to navigate, no lags or freezes. Alerts are awesome and easy to set up for each sport. Latest breaking news before it hits sportscenter.	POSITIVE
Good app for sports updates. Good info and quick updates on scores. Thanks for fixing the glitch with the last update so quickly! Don't like the excessive permissions so 4 stars.	POSITIVE
With the quick repair update, is now 4-stars. I do wish there was a way to place a stop to any notifications, is, nothing after say... 11pm.	NEGATIVE
If you select a team to follow then happen to unfollow them, the app still sends you score alerts. Besides that it is a great app.	POSITIVE
I would like to say this app is great for getting scores on the go or daily, but I tried to set a notification for a NFL football game and all it does is load for a long time and then it will say-There was a error-please fix but still very good app NFL section needs fixing!	POSITIVE
Good app. I still prefer TheScore but whatever gets me faster updates I'm going with. Let the battle begin...	POSITIVE
Very nice app to have when your a poor college student and can't afford the big ten network or the NFL network. Or the fact that your team is never televised in your area.	POSITIVE
It seems that the notification feature is gone. But i still love the app. Updates me with my favorite sports. I wish you could add rugby and cricket to your list of sports.	POSITIVE
Thank you for fixing don't like having to sign in but still love the app would rate 4.5 if I could....	POSITIVE
Excellent app..but have to watch an ad for every video u want to see.	POSITIVE
is what i still have After reading these reviews.. btw if you want scorecenter back... go settings ,apps, sportscenter, uninstall update... your welcome	POSITIVE
I love to give this 5 stars except that the bowl games from last year are still up when you check NCAAF scores. Cmon ESPN.	POSITIVE
Works a lot better but still glitchy at times	POSITIVE
Its chilling..keep me updated frequently...the only downfall is that it be moving slow sometimes	NEGATIVE
Is working better but still needs a few things fixed but for now is good	POSITIVE
It can be a little slow at times but it really gets the job done	NEGATIVE
The short cut option which enables us to see instant scores is very good	NEGATIVE
still force closes on HTC Desire 2.1. Right after splash screen	POSITIVE
Much improved over last release, but the CBS app is still better	POSITIVE
Different options for alerts and for each team. Easy to use	NEGATIVE
I like this app easy to use	NEGATIVE
Still needs improvements	POSITIVE
This app is cool and fast	POSITIVE
Great for quick scores	POSITIVE
Still waiting for something more like Web functionality where one click takes you from a score page to a team page (standings, upcoming schedule, season stats, team leaders, etc). Right now I see a game score, then it takes five taps to check the updated standings.	POSITIVE
The new update fixed the crash issue. I like the new calendar format. In the NFL section you can choose which year to view, which I love. However, in MLB you can't directly go to a specific month or year. You have to scroll through each month. If this can be changed it should.	NEGATIVE
Appreciate the quick update.	POSITIVE
The app has improved so much well done! Smooth scrolling, automatic score updating, and seamless exiting. I've been waiting about two weeks to review this app and have noticed that it updates stories frequently and always scrolls to the top of the page which can get slightly annoying.	POSITIVE
I like this app. I like to be able to see the scores of my fave teams, even when it isn't my fave playing and other games with interesting match ups. Love the updates. but, the widget freezes a lot, and if I wanna check my fave teams scores, it still shows past fave sports teams scores whose season is over. It's a personal pet peeve. It isn't that deep. Good handy app.	POSITIVE
new version better than last mostly, but would like to see upcoming games for my team regardless of how far in the future. auto refresh is inconsistent. Still a great way to get the scores you care about easily and quickly.	POSITIVE
The transitions between panels are smooth and amazing, and it now has in-app alerts! No more texts from espn! I don't know if it was because of my suggestion, but i'd like to think so, and that they really listen to the user. REVIEW UPDATE: when i click on the sports news notification, half the time, it takes me to a completely different story than the one intended. Furthermore, i won't be able t…	NEGATIVE
When I first got this app it gave me all the info on all my teams, now lately I got no notifications I get nothing. Besides not getting my notifications, it still is a good app. U get news & videos so I would rate a 5* if u fixed this for htc sensation.	NEGATIVE
I really like this app bit the notification feature leaves a lot to be desired. Seems half the time when I select a notification, the app crashes. I've tried uninstall/reinstall, no change. What I'd like to see is a notification system similar to what the Seeking Alpha app has, plus one that doesn't crash so often...	POSITIVE
OK... the original was simple and elegant... the new one requires registration to function properly. Once done, the powerful and more functional app is created HOWEVER it is not always intuitive and can be a real head scratcher at times. Be patient and it will reward you. Score update is a little glitchy at times, with table updates laggy.	NEGATIVE
This app is amazing. Keeps me updated on all the scores when life gets in the way of watching every game. Very easy to use. The only thing keeping it from a 5 star rating is the inability on a phone with an Android system to enable score alerts for a particular game as easily as on an ios system.	NEGATIVE
The only thing I would really change is in my drop down notifications I like to see my teams logo when it updates scores like the CBS app does. Oh and this app doesn't update as fast as CBS does either. Fix one of these two and I'll give five stars.	POSITIVE
Great app,over the game flow feature. The only issue I have with it is, once set up with your favorite teams, it can be a pain to find other games going on. Still worth the download..	POSITIVE
Gives all the sports in an easy to use format. Although, I think that the new UI is a bit more complicated to use (going to an options menu to select sports rather than just swiping to switch between sports)	NEGATIVE
Scorecenter is a solid Sports app. The new UI design is much more enjoyable to look at and easier to navigate within. I would have given it a 5 but there are still some stability issues with the widget.	POSITIVE
The worat part of this app is I set my teams, turned off the breaking news switch yet still get every friggen update known to man. If you get this app, be warned your phone will never, ever stop going off. You will know everything about anyt hing you ever wanted to know & is excellent dor fantasy leafue buffs. I recommend as long as you've been forewarned	POSITIVE
Great app, easy layout and personalized settings but having an option to add a ticker running scores and news across the bottom of my screen when the app is minimized would be fantastic. Don't know if that's possible or not, just food for thought.	NEGATIVE
I got this app so I can stay current with all of the latest scores this app does a very good job of keeping me up to date on the games of the night. Sometimes the updates are a little slow but that is a minor issue	NEGATIVE
sometimes the app won't load, but once it does, its very easy to find teams and scores and news. one bad thing: although i have notifications set up for my teams, they don't always work and i have to redo them all.	NEGATIVE
Poor choice to release an update without quality checking with higher resolution devices. My Note 10.1 is stuck on the older version. If you wanted this to be compatible with only phones you should create a tablet app too.	POSITIVE
Subtle things are what held me back from giving this 5 stars. The app does not rotate into landscape mode. I cant set the news feed to update every X amount of minutes. Little things like that. Still one of my favorite apps though.	NEGATIVE
It's so easy to check the scores of my favorite teams! The only con I can think of is that it lags a little bit sometimes and the scores aren't in real time. It's a great app overall though	NEGATIVE
Is a major resource hog! Eats vital system ram for lunch. Also loads in startup, making phone startup quite slow. But, it is what it is. Gives you live updates of the teams you select, and scores of all other games going on.	NEGATIVE
This is a great one stop app for all sports fanatics. Provides updates on matches, scores and also the news. Although its a bit laggy, crashes many times. Also servers don't respond so well. The developers should update the app to Holo ui. Apart from this its an excellent app.	POSITIVE
The app has been updated a lot and with these updates many useful features have been gained. There is always room for improvement! There is an ad that covers majority of the screen and slow score updates. Just food for thought.	NEGATIVE
Since the update, the app only shoes a quarter of my favorite teams. It is also difficult to get to the ones that do no show up in the my teams tab. Looking up news related to these teams is difficult as well. The update looks nice, but isn't nearly as useful.	POSITIVE
So I explored the new UI more and its much better than I remembered originally. However, my widget STILL freezes and ends up in a "strange state". I would give 5 stars if it would stop because its really annoying removing and adding to my home screens.	POSITIVE
The app rarely crashes, and I like that it sends scoring updates without having to open the app itself. Sometimes I look for further information when a story breaks, but it can be difficult to find. Maybe ESPN has a different app for that?	POSITIVE
Worked great amd still not bad, but since recent update, I am experiencing bugs galore. Removed and redownloaded. Fixed some, not others. Biggest issues: widget stays on main events, not my teams. App closes when tryin to hit back arrow for main menu. Notifications, when clicked on, bring you to the wrong place, wrong team, wrong sport.... Please get back to normal. Need my sports.	NEGATIVE
Its easy to use has everything you need about every sport you can think of. The only bad thing is that, it takes some time to load. But other than that its an awesone app!	NEGATIVE
You no longer have quick access to the (My Teams) schedule unless they are playing that day or the next.. The new app looks good, but I have it for the info...	NEGATIVE
Great and easy to use. The only reason it doesn't get 5 stars is because I have an older droid and don't think it would be fair to rate video performance. Fantastic for scores and news!	NEGATIVE
I love the app, gives me great up to the minute information about anything sport wise. The only negative i have with this app is when it pops up on my notification bar it sometimes slow down my phone.	NEGATIVE
This App is Very Good. Reason I Gave It 4 Stars Instead of 5 is because Occasionally App Will Not Respond & will Say "That App needs to Shut Down". Once in a while, Widget Will Freeze & Sports Scores will not be correct. Error Msg says to Trash ScoreCenter Widget & Install New SC Widget. App gives you option to send them the Information & Error Msg that you encountered, so they can be Fixed & Res…	POSITIVE
I love the news story updates but sometimes the link to the story fails abs nothing happens within the app. Following my favorite team isn't as easy as it was with scoremobile. Still a good app though	NEGATIVE
My previous experience with this app started out wonderful then completely bombed. I removed it and quite awhile later came back to the much-updated version. Has been working as expected. Full disclosure, I'm a bit hesitant to update since last time I did (as listed below) the app completely choked on me. ------------------------------------------------------- Downloaded months ago & worked like …	NEGATIVE
Good ap. I liked the older version more. This one makes it a little more difficult to move between sport generas. But with that being said the running game casts run better.	NEGATIVE
Good app for sports fans. Video updates are bit slow and titles for videos are hyped too much. They make a routine play sound like the greatest or funniest moment	NEGATIVE
It still seems a little clustered in parts. There are a lot of steps to go thru in order to get to different rankings, etc. Atleast it's all there now and not just a watered down version of the old ScoreCenter. I would still like to be able to click on my team and have their stats, upcoming games, etc come up. All in all, good app.	NEGATIVE
Pretty easy to use, looks nice, and gets the job done for checking scores & following games. My only complaint is that the ads at the top of the screen occasionally block the score in gamecasts, which is really annoying.	NEGATIVE
Has all major sports and allows you to follow your favorite teams. Sometimes slow to update.	NEGATIVE
It is a bitv difficult to view and navigate to all the news sections, such as breaking news. Does well if you specify favorite teams.	NEGATIVE
App functions well overall and is not nearly as glitchy on the nexus 4 as it is on ios. Load times still seem slow compared to other apps that pull similar quantities of data.	NEGATIVE
I live out of town so I can rarely watch my teams on tv so this lets me see whats up when/where ever I want. Sometimes is slow though	NEGATIVE
The sec 140 could be better optimized. It's so slow and every time you post something the text box moves, making it so annoying. Please fix!	NEGATIVE
Like the app itself. I don't like the features when you analyze game results. But when the app crashes 5 times in 30 seconds ot makes it hard to enjoy.	NEGATIVE
Whenever I need a quick update on the scores of my favorite teams...it only takes a few seconds to see them with this app. I don't have to search around for them which is great!	POSITIVE
I love the new look to this app and o actually enjoy not having to scroll through pages to see the scores i want. Still needs some improvements but a i still thinks its far better then the old version	NEGATIVE
Probably the best sports app out there. Love the layout, easy to use. Only thing wrong with it is the bench option in basketball games. Please fix, hardly can see the bench stats.	NEGATIVE
Excellent way to get current status of favorite teams and players at your finger tips. Intuitive set up. Keeps disappearing about every 6 weeks or so from screen though.	POSITIVE
I really like getting the alerts. I'm still trying to get used to the new interface but I see it growing on me soon. Thanks for making the app available	POSITIVE
New version looks good. The notification screen is a bit confusing, it is hard to tell the headings/options. Had old version of app but lost it. Now i can't get it back because it is not compatible????? How can i get the old version???	POSITIVE
Need to add more tournaments like Spanish LaLiaga in soccer and Indian Premier League in cricket. Slow in connection. The UI and the layout are smoother than before. Good one.	NEGATIVE
Overall great app but I liked the old one better. Many of stories have hard time opening and open with script messed up.	NEGATIVE
Get all my teams score fast so I can stay updated on how they did if I miss a game. Would give the app 5 stars but it would constantly ask me to rate which became very annoying.	POSITIVE
I have no cable!.......... so this gives me an opportunity to see all games and details behind key players. Get alerts on your favorite teams and........ everything! Awesome!	POSITIVE
Nice to quickly see headlines and favorites, both recent. Minor issue is it is difficult to find past scores and obscure stories and sports. Very good to have!	NEGATIVE
Changes a lot so it's hard to give 5 stars. If the menus would stop jumping around and the settings would not change to give me unwanted news after each update id give 5 but it's just pretty good.	POSITIVE
I enjoy this app. as it is fast and easy to use and has everything somewhat easily displayed. My only two complaints is, 1.) When I get a breaking news notification that I click on to read, half the time it goes away and sends me to the application. So I miss reading what it said and have to go search for it in the headlines, videos or somewhere. 2.) When using the app. you do not get all the spo…	NEGATIVE
Very easy to use. I am a sports fanatic, but don't have time to read thru articles about my teams. This one is simple, fast, and I can easily customize it.	NEGATIVE
I'm not really a sports guy, but this app and its widget make it easy to stay updated with the most current scores and check out what games are going on. Definitely going to use this regularly.	POSITIVE
So many apps are unstable and never seem to do their prescribed jobs. This app is an exception. It does what us expected and does a great job!	POSITIVE
Good for getting sports updates on scores for all of your teams. Pretty easy to set up notifications. Only down side is it doesnt always give you the notifications, 9/10 times it does.	NEGATIVE
I love the video capability, most apps fall short in delivering the complete package. This is as close as you can get today to the complete app.	NEGATIVE
The fact that I couldn't listen to the Lakers/Celtics game(being broadcasted on ESPN mind you) via this app means they still have a ways to go. Couldn't even listen to the game on the ESPN radio app. Overall a good app but not great.	NEGATIVE
Breaking news and score notifications are cool, but sometimes the app is hard to navigate. It often kicks me out rather than go back.	NEGATIVE
What I like about this app is that it tells me breaking news about my favorite teams including the international teams that I like. The only reason why I'm not going them 5 stars is because the app was a little complicated to use in the beginning and the settings specially .	POSITIVE
This app is pretty sick. I like how customizable it is and it gives you everything you need easily. I've had it crash once or twice though.	NEGATIVE
It's a good app for finding out all the latest sports news, did prefer how it used to be but got used to it and now no real opinion on the changes, one thing would be more videos for all sports, not enough highlights for ice hockey but other than that it's an excellent app!	NEGATIVE
This app was generic looking at first so I got rid of it. Much better now. Still feels like the MMA section is lacking.	POSITIVE
Nice app in a way. Can get quick updates on scores for your favorite teams/sports. Is acting funny after rwcent update. Two foece closes so far. Not very promising.	NEGATIVE
Other than some forced close error codes, this app has been a life saver for me in keeping up with NBA games and highlights! Its much appreciated!	NEGATIVE
Great sports app! Easy to configure to all my sports, get alerts to games starting. The accompanying widget, however, is slow to update. You sometime need to open the app to get widget updated.	NEGATIVE
I remember I used to get do fed up w/ this app but now it's loads better. The only thing I dont like is it sometimes doesn't show the stats for international soccer games or tournament and there isn't any article summary about the games when you try to see what and how it happened. It has also taken a step back with how it doesn't display upcoming games that are weeks ahead, one must scroll throu…	POSITIVE
With the update, this app is much more pleasing to the eye & more intuitive to use. The only thing that is keeping it from being a five star app for me is support for landscape view from my tablet.	POSITIVE
Love the ScoreCenter app, but this new layout has confused me, and isn't as easy to use as before. Please make it easier for me to get the other news without having to make so many clicks!	POSITIVE
Only complaint is that I can't filter sports I don't care about. Even though I only use it for NHL and NFL, there's no option to turn other sports off, otherwise it'd be an easy 5 stars	POSITIVE
I have used this app for a few years now, and it has kept me up to date on all sporting events. However, I knocked it down a star because the new user interface is a little harder to navigate than before. I still rely on this to give me all sports scores and stats, and it has never let me down.	NEGATIVE
I will say that, I DON'T use it as your average sports fan would... yet, when I need a score it is easy access. Plus, the alerts are impressive.	NEGATIVE
Love this app. Sometimes the alerts for my teams are a little delayed, but still come through. Also get to follow my teams on gamecast when I'm out of town.	POSITIVE
Just a few bugs to work out in terms of lag (not related to internet speed).	NEGATIVE
I have no problem's. Beside the highlight videos. Are a little slow loading and sometimes don't. At all	POSITIVE
Really excellent upgrade that is a good amount easier to access and navigate. Only problem is that it has had some bugs and breakdowns on a varIety of occasions as of late.	POSITIVE
Glitchy and slow to update at times. Otherwise it's great.	NEGATIVE
I miss being able to see the comments on the bottoms of the stories. I like that it doesn't crash as much as the old one. Keep 'em coming!	NEGATIVE
If you watch a basketball game from the app its cool to watch the ball get shot at the net. Fix the live play though its super slow	NEGATIVE
When they changed to the new UI, there were a lot of issues, but ESPN has resolved most of the issues with the latest update. It still seems to use a lot of memory, which seems to be the cause of it force closing while loading on my HTC Aria.	POSITIVE
Its a good, quick, easy way to access scores. The only way to make it better is if the user could search teams and see individual teams full season schedule.	NEGATIVE
Only bad thing would be the live gaming portion. It's very slow and doesn't update as constantly as I'd like	NEGATIVE
I like the my team feature. At times video load up slow but I like this app over other similar apps.	NEGATIVE
Pretty dope ui.. Still lags when trying to watch video, sometimes won't load at all. This is from s3.	POSITIVE
The old ESPN app took to many steps to get to the desired location, with dull graphics. Thank you for bold bright colors, and easy navigation	NEGATIVE
Navigation is not bad but sometimes a bit slow in updating. It gets to be sad when my phone is several plays behind my laptop and we are both on the same wireless network	POSITIVE
Best sports updating out there. Just a bit sluggish and, like ESPN, too graphics heavy.	NEGATIVE
Great app, very easy to set up and understand. Wish it was a bit quicker, there is usually a 2 min delay in goals and other alerts. Has room to grow and become the standard of sport app notifications.	NEGATIVE
It looks like an ad has messed up on the main screen. Tried reinstalling and it's still there. Not too sure what happened.	NEGATIVE
I have had a lot of issues where it would just randomly crash were doing something like watching a video. Other than that works good.	NEGATIVE
App is ok. But not the most intuitive. Still glad to have it.	NEGATIVE
I love this app and it's very useful and reliable. My only qualm is that I liked how the old way of navigating between sports better. It was just more efficient and user friendly.	POSITIVE
Pretty easy to find results from established leagues. Still not perfect.	NEGATIVE
The iOS score center app is awfully buggy and slow. The android version? Not so much. Not perfect but very nice.	POSITIVE
Pretty decent app. Can be slow to open and struggles to refresh sometimes. Also hate the "rate me" nag screens	NEGATIVE
It doesn't always show your favorite team's next event. Still great app, just would like that one adjustment.	POSITIVE
Would like to have college hockey available. Can be buggy at times and not allow changing views in GameCenter (i.e. between teams' box scores). That said, it is as good or better than anything else out there.	POSITIVE
Has everything i need to keep up to date on all sports! Easy to use options are good. I pretty much love this app	NEGATIVE
This app has been steadily improving and now has great functionality. It's still a bit wonky at times with its UI but for the most part it's well organized.	POSITIVE
ESPN's scoring app keeps getting better. Still get the occasional crash or freeze, but not very often.	NEGATIVE
Excellent app to get quick info about your favorite teams and the latest sports news and videos. Occasionally forgets my settings...	POSITIVE
Its a really good app, but some of the updates make searching a bit more difficult. Still its my primary sports info app	POSITIVE
It loads too slow for me I think and layout is a little clunky. Would be nice if layout was customizable.	NEGATIVE
Awesome app. But tends to crash a lot.	NEGATIVE
Can be difficult to use at times.... however I enjoy the ability to see all the news for my favorite teams!	NEGATIVE
Love that I can set my teams and get alerts. widget startup is slow but otherwise it has come a long way	NEGATIVE
Just wish it had quick highlight clips like when Kevin Ware went down for Louisville, I wanted to see what happen and how so bad. (I was @ WORK)	POSITIVE
Keeps me updated on my teams and other news. Not slow but not super fast either. Galaxy s2	NEGATIVE
Sometimes it is hard to see the scores from the games that just finished. Scrolling is a pain.	NEGATIVE
Just downloaded to keep up with the Yankees. Can't watch them in Las Vegas against west coast teams. Great app easy to use up dates are quick, gives good insite on the game	NEGATIVE
I really like this app, lets me see my favorite sports teams games along with times and previous scores cool app. I did like the previous version better however. Still great app though	POSITIVE
Have used it on Web OS and iOs and all have worked solid. While some improvements add splash and it is not as smooth it is still gets the job done. I use it mainly for soccer and baseball, and it is not as smooth as before nor as much info as on the web but gives enough. Also while before it was much better at updates of scores it still gets them right when you manually check.	NEGATIVE
It is great having easy access to the scores. The only negative for me is that there is not easier access to the ESPN website.	POSITIVE
Still inconsistent, and a little convoluted when trying to set up options for notifications and the such. But generally good.	POSITIVE
Score alerts are not quick enough and for some reason you can't add the europa league (soccer) as a competition	NEGATIVE
Only sports app I have, but still wish access to individual team pages was available. Full season schedules, more complete state lines, and more twitter chatter would also be a nice add.	POSITIVE
It's getting to be a good app, but still missing some features. None the less it's still the best sports app on the market	NEGATIVE
run on my Samsung Galaxy Tab 10. A bit slow but very acceptable. Video plays well. Runs great on my Note 2.	NEGATIVE
Its a great app it has real time scores and its super easy to use but I'm not quite sure how go get score of games from the past	POSITIVE
This app is okay. It's a little difficult to add teams and switch your favorites. Overall pretty good app.	NEGATIVE
Easy to use and I can find the teams and the games I want. Only drawback is I cannot send future games to my calendar.	NEGATIVE
Very easy and useful. I don't check sports scores on daily basis, but this is a wonderful way whenever I want to do it.	NEGATIVE
easy to use & navigate. customizable to what sports & teams you like. only got a 4 because of the harassment to take this survey.	NEGATIVE
I like how fast this app opens, the ability to set multiple alerts, make it easy to navigate, yet have control of what I like. I wish that it would be able to always open to a specific page of my choice. Not a big deal, just more convenient sometimes.	NEGATIVE
Since it upgraded to the new design, it is harder to find all the basic scores of what is popular on that day, but it's still useful for results. The stats are much friendlier too.	POSITIVE
I liked the old version better...its too complicated. Its always hard to find what im looking for	NEGATIVE
Love the new app but the widget is still horrible. Great app, vastly improved, but horrible widget.	POSITIVE
I like the app for a limited tool to check scores which is really all I use it for other than important breaking news so, 4 stars until they make a more robust app with more options that is user friendly.	POSITIVE
Works fine! Sometimes scores take longer to load, sometimes there extra fast, but overall, a very well made application Easy to track favorite teams, easy to keep updated on schedules, rankings and ESPN videos.	NEGATIVE
Comes in handy when I am on the go and can't watch the game. Con: runs behind live action	NEGATIVE
Now if it only showed replays! It drains my battery too fast too	POSITIVE
I wish it would include minor leagues too. Still getting use to new format. Gives me all I need to know & more regarding my teams. No waste here! Would recommend over anything else.	NEGATIVE
The only issue I have is the slow score loads. Other than that it's great!	NEGATIVE
Easy to browse and stay updated...intact the scores get reflected on this app quicker than othr apps. The best part is u hve to go to just one place for all sports. The only prob is it keeps running in background... making your phone tad slower! If this prob is solved, then its a 5/5!!	NEGATIVE
Good responsive app.. Crashes with poor connection. Would like to see a link to listen or watch streaming games.	NEGATIVE
The scores are slow to load, but other than that, it does what I need it to do. Good app.	NEGATIVE
Scores lag behind a little bit more than normal but the gui is nice to work through.	NEGATIVE
Great App. Easy to use. Very informative. Especially with the updates and notifications. I would only like to see the games LIVE from this app instead of only having the Game cast option.	NEGATIVE
Great app. Keeps you up to date with your favorite teams. Although it does use up allot of data I still enjoy it	POSITIVE
I would give it 5 stars except most links to stories don't work and give an error code. Other than that it's great	NEGATIVE
So far, works good on this phone. Still figuring out what phone can do as I have only had for 2wks.	POSITIVE
Love being able to check scores all in one place. It is difficult in the latest version to check other scores besides your teams	NEGATIVE
While this app is reliable and does exactly what it is intended to do, there is no reason why it should be limited to merely a score checker. Expand this app to include features found on the actual espn website, such as: team clubhouse pages, ticket buying options, and full schedule viewing.	NEGATIVE
Tends to crash from time to time, but unrivaled in its variety of competitions in which stats and scores are kept. Awesome widget too.	NEGATIVE
Overall good. A little sluggish at times.	NEGATIVE
Easy to use and set up your favorite teams. Wish i didnt have to unset teams when they are in the off season....	NEGATIVE
Good but bugs to work out. Widget still malfunctions often.	POSITIVE
Still not the ideal score reporter, but definately the best one out ther so far.	NEGATIVE
Running on Droid Charge in 4G LTE. Tends to be a little too slow when loading. Overall, very handy for tracking scores.	NEGATIVE
No doubt Scorecenter is getting better and is definitely a handy app, but cbs sportscaster is still in the lead with more features and simpler use.	NEGATIVE
This app keeps me up to date on the teams I care about. The only problem I have is that when it sends me the quick updates, The print is so light that I cant see it and I have to pull up the app for the scores	POSITIVE
Was a good app now it's slow and have dumb ads covering 3/4s of the screen.	NEGATIVE
Pretty good app to get scores and quick updates. I just wish you could silence the notifications but still get them.	POSITIVE
I've only used this a few days so far, but seems to have an easy to use layout and loads quickly on Wi-Fi and LTE. Alerts are a little hit or miss, but all all-around I like this.	NEGATIVE
Simple and easy to use but the widget crashes out after a day or two, apart from tht everything is fine Thanks sc!	NEGATIVE
Seems to have it all. Still digging for more.	POSITIVE
The apparently works for the most part. Sometimes things load slow but its not too bad.	POSITIVE
Scores, results, goals, standings, tables, event wickets for nearly every sport in any league in the world. Little difficult to get to a team if it's not a favorite or not a part of the lead but otherwise fine.	POSITIVE
This a smooth app that condenses everything sports news-related. however, it doesn't rotate horizontally, which is a problem for someone like me that has a keyboard and case that keeps my Nexus 7 horizontal permanently.	POSITIVE
You know, it's good. Videos could be better and not the most intuitive ui but certainly serviceable.	NEGATIVE
Marquette and Green Bay Packers videos have error message saying video unavailable after opening.	NEGATIVE
Pretty intuitive sports program without getting in the way of its self. I can get what I'm looking for without any struggling.	NEGATIVE
Love new format. Kinda slow sometimes	NEGATIVE
Rating so it can stop asking me but really it's a good app for checking scores and it uses your same espn login info and retains your favorite team settings from the regular site. Easy to use.	NEGATIVE
As someone on the go, it is hard to stay up to date with the sports world. This app allows me follow my teams, stay abreast of current events and make intelligent conversation when talking to other sport enthusiasts.	NEGATIVE
When it loads it's great, but..I've had a lot of trouble with slow loading and freezes since the recent updates.	NEGATIVE
Still only give it four stars because of the adverts, but I suspect all big corporations have to do a bit of whoring to make ends meet.	POSITIVE
A little less intuitive to navigate but much more stable. The alerts in this version are great. Just need to integrate fantasy scoring	NEGATIVE
Still not completely functional as far as offering replays and even online games but if you want to keep track of a score, on any sport, this is the app for you.	NEGATIVE
I wish ESPN would have a quick synopsis on every major college game & all major league games. Definitely an app I use every day.	POSITIVE
Great for checking scores and stats for just about every sport. Quick, easy, and great for settling quick debates about standings and results. There are definitely ways this app could be better but as it is, it gets the job done.	POSITIVE
Very easy to set up alerts and scoring for your favorite teams. Perfect for the dedicated fan who can not get to a TV or is traveling outside of their local sports teams broadcasting area.	POSITIVE
Great for when you can't watch the game. Updates are a little slow but not bad. Very informative.	POSITIVE
I receive notifications about my preferred sport and teams as well as any breaking news. Easy to use. :-)	NEGATIVE
I've had this app for 24hours and i love it. Only thing is the stat during the game cast is a bit slow at times	NEGATIVE
I love this app, but the only problem is that the games are not in order of date so its hard to find out whos playing today because none of the games are in any kind of order	POSITIVE
App is fantastic for any sports fan, the only complaint I have is the glitch I am having to deal with. It is a frozen picture of a black&decker ad that takes up 3/4 of my screen!! I uninstalled the app, and when I downloaded it again it was still there!	POSITIVE
Excellent app. I just wish it wouldn't default to the 'my teams' tab. Let me customize the default because I like to open the lead more than any other.	POSITIVE
Love the breaking news feature. Force closes about 1/3 the time when it does give an alert tho. Still a solid app.	POSITIVE
User friendly, very reliable. The only thing missing is the link to short video clips of important plays of the game.	NEGATIVE
Well organized and full of information. Slow loading and a lack of some sports/leagues however. Z	NEGATIVE
I wish the app was a bit faster to load scores. I understand that the more advanced features may take a bit, but faster scores.	POSITIVE
Gives me exactly what I'm looking for, a quick summary. Would have given 5 stars but the rate me nag screen reminded of my wife so minus one star.	POSITIVE
It's a pretty decent app. Runs good most of the time. I do get the occasional crash and I wish it was a bit faster	NEGATIVE
Only bad thing is it's a little slow to getting the scores but other than that I love it!	NEGATIVE
A quick way to check up on headlines and scores. They even personalize it with favorites for your teams.	POSITIVE
Absolutely one of the best sports app I hqve used so far, most are so complicated and annoying!	NEGATIVE
A little slow with the live game updates but gets me through the day.	NEGATIVE
I still like the last version better, but this one is very good. U prefered the old version of the widget. It judt seemed easier to get to my favorite teams upcoming games.	POSITIVE
Its great when the app is working, would get 5 stars if it didn't crash at times	NEGATIVE
No matter if I am in LTE or wifi the app is still slow and wants to hang up.	NEGATIVE
Very easy to use, gives you up to the second information when you really need it. I love being able to go between my teams and the rest with the flick of the wrist.	NEGATIVE
I like it, easy new about all my favorite soccer teams & players but its not entirely user friendly so only 4 stars	POSITIVE
The interface still needs some work; there are too many tabs, but app works well and gives relevant info on my favorite teams.	POSITIVE
Easy to use and get information. A little slow at times but over all good site for sport updates.	NEGATIVE
if my widget didn't crash every so often it would get 5 stars...plus recently I haven't been getting my alerts...before the recent update it was fine...	NEGATIVE
I wouldn't say this app is great, but it has it moments. I like the push alerts for game starts and scores and such. But outside of that I find it a little hard to navigate	NEGATIVE
...is awesome. It's easy to use and I can watch all my favorite teams with one screen. Great Work!	NEGATIVE
It still Freezes but I think its time for a New Look	POSITIVE
The recent change to the interface is fantastic. Also I really like how the alerts don't send you to an article, but a short description of the event. Good job!	NEGATIVE
Everything in one place and so easy to use only bad thing is when you are looking at the list of scores it keeps going back to the beginning of the list which is irritating	NEGATIVE
The scoring is a bit behind, but it is still highly recommended.	POSITIVE
Doesnt work. I have reinstalled it 3 times, and it still crashes..plus keyboard doesnt work. Fix it...	POSITIVE
Now I can leave home on time and still keep up my sports.	POSITIVE
Good refresh, easy to use interface. Would love to see options such as team record history, player avg etc. Keep up the good work!	NEGATIVE
Format isn't as intuitive as previous version. Still, nice app.	POSITIVE
I actually liked this app on the iPhone better. It has good info, but is a bit hard to navigate.	NEGATIVE
Good to get a quick look at scores on your favorite teams and headlines. Could work on keeping things updated though.	POSITIVE
Easy to use; easy to set up and customize alerts for my favorite teams' games so I can at least follow every game on my phonevibrate if I can't watch.	NEGATIVE
Navigating could be more intuitive but other than that it gives me all the info I need.	POSITIVE
Love getting scores and updates as they happen. I'm still working with the widget to display only my teams and sports though.	POSITIVE
I can stay on top of my favorite teams - Bears, Bulls, Cubs with a quick click. Thanks ESPN! You are amazing.	POSITIVE
It was a little annoying at the beginning but most of that was ESPN's fault rather than the application itself.	NEGATIVE
Could improve loading alerts sometimes I click the short cut to open them and they dont show up.	NEGATIVE
Love it! Pretty good about updating scores could be faster. On the go a lot so I like the quick updates and highlights	POSITIVE
Really good app, keeps me updated on what's going on with my favorite teams, sometimes can be a bit slow but really good app for those sport fans	NEGATIVE
Widget still doesnt update even after the code re-write	POSITIVE
The new interface is attractive but not necessarily user-friendly. And I do misd the player stats ~ if it's still there it's hidden	NEGATIVE
One thing i would like to see added is to see college basketball scores by conference and perhaps some easy way to see the standings.	NEGATIVE
What happened to the easy to use app? this updated version lost good functionality.	NEGATIVE
I can check all the scores very fast! I just wish it was simpler to look at a specific teams schedule and other info. Like the my teams section, I wish it was easy to just go to the teams info from there	NEGATIVE
Up to date information at your finger tips. Shut your co worker up with the facts. Changing favorites teams could be a little easier but hey this is still a great app.	POSITIVE
It does crash once in a while.. but overall a good app	NEGATIVE
Not quite into the New update as it divides things up but still a handy app.	NEGATIVE
Far from perfect, and not without its bugs. It could be a bit more intuitive than it is but still very useful.	NEGATIVE
It works fine most of the time and has only gotten better, but I still have problems with alerts at times	POSITIVE
Still trying to decide if i like it better than the old version.	POSITIVE
Although it sometimes doesn't send me notifications (especially when ever soccer teams play) overall, it's still a great app.	POSITIVE
The new version of this app offers easier use of the features it has, but it has fewer headline stories, its difficult to check standings, and it shows fewer scores.	NEGATIVE
Once you set it up this is a great site to access results and news on your teams in all sports..Set up was easy and painless.	NEGATIVE
Pretty decent app. Moves kinda slow at times, but very convenient.	NEGATIVE
Good app I liked the old setup a little better but still my favorite sports news and scores app	POSITIVE
Easy to use. Though it does stop working quite often.	NEGATIVE
This sucks change it back to the old one or update it again its slow	NEGATIVE
Easy to use....no tricky links or buttons to press to find information. Everything you need is right in front of you. If you like simple and to the point, you're going to love this app.	NEGATIVE
I wish it would bring up more of the future games for my teams like the old version did, accessing the schedules for teams is difficult	NEGATIVE
The new interface is simple and easy to use. Although I would like for it to have a widget to watch videos from instead of going into the app. Once this is released I will change my review.	NEGATIVE
Overall, very user friendly with effective simple design. Only issue is speed of loading scores	POSITIVE
Good app for all sports fans, just little slow on updating you on breaking news	NEGATIVE
I love it when it works, but sometimes it doesn't update fast enough, the delay can be hours even when I'm connected to WiFi.	POSITIVE
Love the site! watch the play by play while listening to Baseball on the radio!...a small lag time, but overall pretty fun! Need to follow rugby!!!!	NEGATIVE
Not as easy to view what's going on with the rest of the league	POSITIVE
App is great for quick scores but trying to find past stories can be frustrating.	POSITIVE
Sometimes my teams aren't listed, but still a quick way to get scores	POSITIVE
Still a good app even though now it makes you open/register an ESPN account to use all of the features like following your favorite teams.	POSITIVE
Always keeps me up to date really like this app. I did like it better before the new update, I will still recommend it to others.	POSITIVE
Sends me updates on all the games. Great app....if you cant be somewhere to watch the game you can still stay informed.	POSITIVE
Once espn is involved you shud accept nothing but the best I wish it didn't load so slow (samsung exhibit)	POSITIVE
Like the app, but I think the most recent update was a step backward in terms of the UI. Still above average though...	POSITIVE
Best of what's out there. Was better before the update when it automatically went to the top scores. Now have to search for them, but still good app.	POSITIVE
This app is awesome. I like this layout I think better than the one before. Always reliable when I'm not near a TV or radio.	NEGATIVE
Overall still very good app but getting to the videos is kind of awkward. Still waiting on an app optimized for android tablets.	POSITIVE
A little slow sometimes. Newest update has helped.	NEGATIVE
It doesnt send news and updates scores fast enough	POSITIVE
Fairly good, not many problems at this time. Sometimes slow to change scores & info.	POSITIVE
Love the fact I can get quick updates and scores for any team in any sport. I love the updates. Interface is ok. Id pay for this app to get rid of ads. :)	POSITIVE
I like accessing my favorite sports teams, but I liked the previous version before the update better! It's still a great app.	POSITIVE
Updates slow during some busy sports weekends.. but, all and all a great app!	NEGATIVE
I used to love this app ... since update havent used as much ... update made it look better but more difficult to use :(	NEGATIVE
Glad i have it. Notifications alittle slow but overall glad i have it.	NEGATIVE
My updates are thorough, app opens quickly and easy to use. However, updates are usually a minute or two behind my other sports app. Overall happy with ease of functionality.	NEGATIVE
The scores load a lil slow but overall its gud	NEGATIVE
I absolutely love this app. Updates scores quick and has very few glitches.	POSITIVE
Little hard to set up your favorite teams, but other than that I really enjoy it. If it has to do with sports this app has it covered.	NEGATIVE
Occasionally buggy but great interface. Wish they would add a side swipe to go forward and back by day.	NEGATIVE
I have my favorite college teams plus Nascar. Add then to MY TEAMS it makes it a fast check of scores and schedules.	POSITIVE
a cool app, covienient alerts, and an easy way to keep up with your favorite teams. just wish they had minor league baseball.	NEGATIVE
Great overall but it only shows your favorite teams next game its little hard finding the remaining game schedule.	NEGATIVE
The App is good. I think sometimes it is slow but overall it does enough for what i need.	NEGATIVE
Love this app haven't had many problems with it besides some times being a little slow with scoring updates besides that great app	NEGATIVE
Before the update this app was much more user freindly. But its still good just not great.	NEGATIVE
Difficult to re-register :-\	NEGATIVE
Excellent app keeps me up to date on games when I'm watching different ones will give 5 stars when watch espn is intergrated.	POSITIVE
The scores for any game you could watch, up to date and you can select which teams scores you see. I love it. Loads quick and is simple	POSITIVE
It's a great app the only part I dont like is that some scores don't update quick but overall great app to have	POSITIVE
A little slow and ads but a lot of information in one place	NEGATIVE
good but slow as hell and crashes ocassionally very annoying	NEGATIVE
Wish it was more user friendly. I think it can be more streamlined and easy access to standings	NEGATIVE
Its been a couple of months since i had this app,signed back up and the app still remembered my favorite teams.Keep up the good work.	POSITIVE
Just got my galaxy 2 note and installed app and was running slow at first but I think is better now	NEGATIVE
Not necessarily feeling the new update.. but still a great app	NEGATIVE
All scores in one place. Would be five stars but tends to be slow at times.	NEGATIVE
Awesome app for sports scores. Gamecast is a little slow but better than nothing.	NEGATIVE
I liked the old one better but this still does the job...just not as good	NEGATIVE
Good app to use for things i want. Very easy format makes it easy to use.	NEGATIVE
Some things are hard to find and figure out how to personalize.	NEGATIVE
I would rather it have faster updates but it still follows my teams and the action around the globe. Great app	POSITIVE
I like the app but is sometimes difficult to get to the athletic I want	NEGATIVE
Still as straight forward to use as always. Not sure what is meant to appear in the 'video' section as there is nothing there. I use it to keep up to date with my team.	NEGATIVE
Amazing app for any sports fan but too many bugs cause it to load slow or freeze for extended periods of time Amazing app for any sports fan but too many bugs cause it to load slow or freeze for extended periods of time	NEGATIVE
Great app for the quick hits you need to keep tabs on your favorites teams and sports.	POSITIVE
But still crashes on RAZR MAXX HD occasionally.	POSITIVE
Good app, provides up to date sports info. Hasn't crashed on me. I think they could improve the layout but still would recommend.	POSITIVE
A few things are a little hard to get used to.	NEGATIVE
This app is constantly keeping me informed....that sometimes gets annoying....other than that I like this app...and is reliable for up to the minute scores..	POSITIVE
Very easy to use. Good info. Does what it claims.	NEGATIVE
Ok app. It is kind of difficult to navigate through but ok.	NEGATIVE
Still a little cumbersome to use but definitely improved.	POSITIVE
Works more then not. reliable info	POSITIVE
This app is okay kinda slow though	NEGATIVE
Clean interface, fast loading. Lacking some sports.	POSITIVE
Not sure I like the new format but I'm getting used to it. It's still my go-to for all information on sports.	NEGATIVE
Not a bad app. Would expect more from ESPN though. Slow updates. Generic info.	POSITIVE
App continues to be improved with each update...but still can't follow the LPGA and some lower level division NCAA sports	POSITIVE
Every time I restart my phone I have to put in the short cut back on my home screen. Awesome when working.	NEGATIVE
Haven't had any problems except logging in but once over that hurdle everything has been smooth sailing	POSITIVE
A little slow when not on wifi but other than that pretty good to cover scores on many sports...	POSITIVE
It's good for real sports fans all the sports you could want in your hand only bad things is its a little slow	NEGATIVE
Does what it's supposed to do. A little slow but	NEGATIVE
App is good enough but still needs some redesigning on navigating around the system through all the different sports or at least change the layout.	POSITIVE
Still great app. Not really liking the new update	NEGATIVE
Just loads slow and it closes its self other then that it runns good for me	NEGATIVE
Can sometimes be a bit slow for updating scores. But fantastic articles and great for scores when manually updated.	NEGATIVE
Seems more modern but its a hassle trying to view your team scores from the previous day.	POSITIVE
Good app for the sports addict. Was better before. Its nice to see your teams easily, to hard to just see scores in general. Like the old version better	NEGATIVE
It still needs to expand its database because this application does not have International Hockey & Moto GP.	NEGATIVE
I give it a 4 because of slow play update.	NEGATIVE
I love app. It sucks the battery a bit but that is mostly my fault for liking so many teams.....	NEGATIVE
Keeps me up to date on everything I need to know. Very easy to use.	NEGATIVE
I like this app even though this Is my first time Using it and Over all I agree with Some of the Revews that you need to load the scores fast and also the app	POSITIVE
When i get a alert its to small i mean i can still see it but i much rather have it bigger and bolder	POSITIVE
I love the app but when i pull the drop down alert its in a light grey lettering which is hard to read	NEGATIVE
It's a nice app, I sometimes have a hard time finding what I'm looking for but I find it eventually. No crashing and I like the alerts.....	POSITIVE
There still seems to be some glitches, but been working pretty good since the last 2 updates...	POSITIVE
Does what it says on the box. I use it for baseball and football, and Gamecast is great for anything short of watching/listening to a live feed.	NEGATIVE
It's a little slow on updating scores but I love that I can read news on my teams instantly	NEGATIVE
A little more difficult to navigate than previous versions, but does offer good features.	NEGATIVE
Goof for quick update. And stats of games. Nice to customize for your teams.	POSITIVE
Great application, easy to use and set your favorite teams. I would recommend this application for people who like to keep up.	NEGATIVE
Its a nice and convenient app. It has some minor flaws, but it still gets the job done and is the best app for scores and updates.	POSITIVE
Needs improvement on lag time	NEGATIVE
Sometimes is too slow to update scores	NEGATIVE
good site...sms txt are s bit slow for breaking news in sports..but you get the info...	NEGATIVE
Informative and easy to use. My favorite app during football season.	NEGATIVE
Bgus..can get latest result fast n furious	POSITIVE
Sometimes too slow at first loading the app. Other than that it is great! Love it.	NEGATIVE
Still not as great as it was before the update, but it is working better now	NEGATIVE
ESPN made major improvements to streamline this app and made it more intuitive than the last version. Solid and smooth.	POSITIVE
Very easy to use, and good info.	NEGATIVE
Sometimes its really slow to update	NEGATIVE
A little slow with updated scores at times. But otherwise great app.	NEGATIVE
App is great except sometimes difficult to find or get what you want. Overall very good.	NEGATIVE
I guess the only thing you can improve on would be giving hi lites of the game or a quick summary.	POSITIVE
Its a nic app I jus use it to keep me current..wuld b nic to create a bracket n march easy tho...	NEGATIVE
I think that there's still some functionality that could be worked on as far as the news feeds but it's all I need	POSITIVE
The first time i used the app it was a little slow but after a while it gets faster :)	NEGATIVE
I've been using this app for a while now. It keeps me up to date with everything I need to know. I'm still getting use to it.	POSITIVE
Excellent app. I enjoy the breaking news feature.	POSITIVE
Have no complaints about this app, its pretty good gives me scores for sport, just a little slow when refreshing.	POSITIVE
I just wish after I set my favorit teams I can still check scores from other teams without adding them to my favorits.	NEGATIVE
I'm not crazy about the latest update but it's still the best sports app out there.	NEGATIVE
I like the graphics. Excellent design! Navigation takes time to master but once you get that you are going to love it!	POSITIVE
Fast and useful access to the sports information I want, once I can navigate the strange UI, that is.	POSITIVE
Doesn't seem as smooth as the Apple version, but we'll see...	POSITIVE
Very easy app to use....i like that i can pick my teams and they come up on main screen...	NEGATIVE
It doesn't update fast enough	POSITIVE
Although I don't like the new set up the app is still very useful	POSITIVE
Provides quick updates on scores. Worth having on your device.	POSITIVE
Itz really user friendly and easy to use. I dont have to download separate apps for each sport now	NEGATIVE
Good improvements and tablet compatibility. Still needs a little bit of work but definitely much better.	POSITIVE
Its a good app. It's great for quick checking scores or game times. But how do you make it show women's games.	POSITIVE
No College baseball team favorites, some box scores are hard to work with, etc.	POSITIVE
Reliable, quick scores, but I wish I could customize a little more and I don't like being FORCED to rate it.	POSITIVE
Great app for quick access to game times, channel, and scores for your favorite teams.	POSITIVE
Great app for quick info. I like the favorite teams feature so I don't have to scroll through a bunch of scores I don't care about.	POSITIVE
Solid application works fine a little slow when trying to file live but other than that no problem at all	POSITIVE
Sometimes the game updates fall way behind real time	NEGATIVE
I like this app its simple and efficient the negative is it takes a little too long to update the scores.	POSITIVE
Good apparently easy to use just need to be able to see a teams schedule instead of having to having to go through every day of the week	NEGATIVE
Not a bad app. Easy to use. Slow at times but still very reliable.	NEGATIVE
My mom even can use thus app very well. I do like to check the game real quick	POSITIVE
Very good app I can't believe all the selection's you have as a fan. Also a quick app as well. Very good... Highly recommended	POSITIVE
Gives me scores of teens I like but hard to find scores of other teams. I like how it notifies me of important sports information.	NEGATIVE
Good app easy to use. You can add your teams. Good app.	NEGATIVE
Keeps me up to date with scores. Just have a hard time singing in to update teams and other sports. Please help.	NEGATIVE
A bit slow on the updates but definitely comes in handy when not around a t.v.	POSITIVE
Not easy to navigate to all scores or drill down on stories	POSITIVE
Bit slow at pulling the data but other than that this app supplies scores without unwanted padding.	POSITIVE
Very good graphics having problems with notifications way to light hard to read otherwise very good app	NEGATIVE
Great app for scores! Little slow loading. Love my teams!	NEGATIVE
Excellent app from all the ones that are available. Would have rated 5 stars if not for long lag time.	NEGATIVE
I still believe it isn't as good as it once was but it's functional again	POSITIVE
Really like the improvements they've made, but there still are functionality problems.	POSITIVE
Some things to be improved upon & update speed live of course but still better than the rest	POSITIVE
Like the improvements to ScoreCenter but still can be awkward navigating to league standings.	POSITIVE
Like this app. Good for quick updates for favorite teams. Scores and headlines. Fun to comment on headlines and to see what others think about the news event posted.	POSITIVE
Easy access to scores and stats...sometimes a bit slow to load, but otherwise great.	NEGATIVE
Great app for getting today's scores but it seems to crash when looking a few days ahead at a schedule.	NEGATIVE
For the most part it does the job...can't hold your attention for long but for a quick update it does the trick	POSITIVE
Sometimes things are hard to get to.	NEGATIVE
Pretty good, but getting difficult to read on the phone.	NEGATIVE
Great application but it still need improvement,, can't see the UEFA champion league playoff schedule!!!!	POSITIVE
I liked the previous version better that had my teams and the scoreboard separate still a great app though	POSITIVE
It is a excellent app. The only downside is when you enter from the widget you can't get to headlines or other items.	POSITIVE
4 instead of 5 because navigation could be a little easier, but still my goto sports app	POSITIVE
Is there is a better app for sports? Just wish gamecast didn't lag (authentic realtime)	NEGATIVE
This app is awesome very quick updates but the only down fall is you have to be on the internet for it to really work good	POSITIVE
Great app and easy to use. Adding college hockey would be awesome.	NEGATIVE
Very slow when loading stats.	NEGATIVE
The old version was better, but it is still worth downloading to keep up with your favorite teams!	POSITIVE
Easy to use, and was able to find all my teams I support	NEGATIVE
ESPN and scoremobile both updated and I still dont know which one I like better! I love them both! Thanks ESPN for this great uodate	POSITIVE
There are frequent errors when opening alerts, but excellent information and alerts	POSITIVE
Personalization is solid but i have had sporadic issues getting it to load ultra quick	POSITIVE
This app is just short of greatness. A few tweaks to the interface for user experience and you're there	NEGATIVE
Much improved but still needs polish, when you click a notification it does not always take you to what you want.	NEGATIVE
Greatly improved. Excellent way to stay up to date with the latest scores, news, etc. Everything you need to know, instantly!	POSITIVE
Does everything I need it to do easy to setup and navigate .. could be a little better but overall I am satisfied	NEGATIVE
A bit slow loading scores but a must have for all sports fans.	NEGATIVE
Good for keeping up with all my favorite teams. Stats could be better, but still great for quick reference	POSITIVE
Clearly more American based but still good coverage for uk customers, well worth a look.	POSITIVE
Wish it were easier to navigate between different sports, but still one of my go-to apps	POSITIVE
Good but the UI is sorta lacking... kinda hard to navigate	NEGATIVE
I dont know if it would be too difficult but real time scoring would be awesome.	NEGATIVE
Its a good app, but still have trouble with watching video!	POSITIVE
The app is generally very good but it does crash from time to time.	NEGATIVE
Kind of slow sometimes but overall this app is great to keep up with sports.	NEGATIVE
Good app sometimes a bit slow and fails to work but good app well worth having	NEGATIVE
Gives quick status on your favorite teams. No replacement for full ESPN. But gets the job done for quick updates.	NEGATIVE
Love this. Helps me keep up to date when at boring meetings	NEGATIVE
Great news and team coverage over many sports. Would have given 5 stars if it had a database of stats, but still a good app.	POSITIVE
I use it alot. Great for tracking favorite teams and quick way to check scores on the go.	POSITIVE
It is a little slow sometimes. But other than that. Its a great app	NEGATIVE
Excellent layout, but aussie sports would be great: Afl and Nrl. Plus international rugby too	POSITIVE
Great app easy to use convenience, short of 5 stars because of too many alerts.	NEGATIVE
Still freezes and needs to be forced closed at least once a week	POSITIVE
Love the alerts. Widget not always working properly but still a good app	NEGATIVE
Really useful when working, but widget seems to crash a lot	NEGATIVE
Not as nice since the most recent update, but still a great app.	NEGATIVE
Nice and easy to use, just gotta mess with the settings to get it to ur liking!	NEGATIVE
Still needs some work but overall a good app to stay up to date with sports.	POSITIVE
Very fast and updates quickly. Would be nice if all d1 schools were listed i.e. TCU	POSITIVE
Needs better favorite team updates for 5*'s. Solid app it seems surprisingly smooth on the gs3	POSITIVE
A little difficult to navigate	NEGATIVE
Good, easy to use Sometimes it the app can bog down.	NEGATIVE
Scorecenter keeps my teams and sports info close and easy for me to follow anywhere.	NEGATIVE
Great kn updates but super slow to load when you launch app	NEGATIVE
App was better before updates... still a descent app.	POSITIVE
The app has improved tremendously. However this user still needs more updates and player profiles.	POSITIVE
I like the app wish i could select a team and view there schedule like before the update, but still like it!	POSITIVE
Not as fluid as I'd like, but it definitely gets the job done.	NEGATIVE
Its a lot better than the last one and gamecasting is a little slow but its understandable	NEGATIVE
Loads slow,but once ready very easy to navigate and set up.	NEGATIVE
PLEASE stop asking me to rate this now? Other than that, easy to use, gets the job done.	NEGATIVE
Very nice app and very easy to use	NEGATIVE
It be nice if I could actually watch the game live, bit still a good app.	POSITIVE
Good app just missing some info and not as easy to use as before.	POSITIVE
New format is dumb	NEGATIVE
I love how easy it is to use with my Galaxy 3s. Easy to customize alerts and info pages. Never crashes.	POSITIVE
Cool sports app stalls sometimes and lacks when it comes to mms, other than that it!s a good app	POSITIVE
Love the favorites. Don't have to search for my scores! Quick access to other sports by category.	POSITIVE
Good app but still needs some tweaking.... would be nice if it updated scores more rapidly for starters.	POSITIVE
The newest update made this app all the better. Alerts are finally done right. Excellent app for sports fans.	POSITIVE
I can keep up with my favorite sports and teams on the go, awesome for the true sports fan.	POSITIVE
New layout is eye catching but navigation is still kind of a pain.	POSITIVE
Good app. Slow at times but good!	NEGATIVE
LIKE THAT U CAN FOLLOW YOUR FAVORITE TEAMS, EASY TO USE & GOOD ALERTS.	NEGATIVE
This app offers everything I need sports wise. Its easy to use and never fails!	POSITIVE
Thought it was going to have highlights and live podcast but I love the app nd the interface is smooth	POSITIVE
The should be a fast way to reference the top eight teams for both the east and the west	POSITIVE
This app was better before the change but its still good and provides all the info needed	POSITIVE
Love it, so easy to use n custonizeable.	NEGATIVE
Easy to see everything you are interested in especially if you setup an account and add your favorite teams.	NEGATIVE
I still prefer ScoreMobile slightly more but this one is a close second. Viewing stats is easier on this app.	POSITIVE
Works well and is quick getting my scores. Figure out a way to add up to the minute highlights and it's perfect.	POSITIVE
Used to be five stars but since the update it's gotten a bit less user friendly. Still good though.	NEGATIVE
Easy to use.don't like that you are unable turn off notification sounds.	NEGATIVE
Save favorite teams in all sports and loads recent scores for all. Quick and dependable up to date scores.	POSITIVE
Good overall. Still feel like I'm the last to know when stuff happens.	POSITIVE
Easy to stay caught up on days headlines and great way to kill time	NEGATIVE
I would give it 5 stars but its kind of slow	NEGATIVE
Video doesn't work with the updated version unlike the past version. But still a very good app.	POSITIVE
Good app. Has occasional problems but still great.	POSITIVE
Great for quick updates on the road. I have all my favorite teams pre set	POSITIVE
Very good get up to date score but I still can not watch espn watch app	NEGATIVE
Wish I could still view individual stats and team leaders on MLB for upcoming games though	POSITIVE
New way to get around can be complicated but it's a great app.	NEGATIVE
Still has some hiccups	POSITIVE
Love how I can watch the short highlight clips. Like how I can see my favorite teams updates right away.	NEGATIVE
Gets you the sports info you want. Easy to use.	NEGATIVE
Good application. Crashes once in a while but still good	POSITIVE
Good, but I like to view other sports and it is not as easy to navigate.	POSITIVE
Not as easy to navigate as last version but still like the conveniance of the app	NEGATIVE
Great most of the time just a little slow every now and then	NEGATIVE
I'm enjoying getting reliable up to the minute scores during March Madness.	POSITIVE
Love it. Keeps me up to date with a quick glance	POSITIVE
The prior version was more intuitive but this one works well.	POSITIVE
Great apparently and would have received 5 stars if the standings would be easy to get to.	NEGATIVE
Easy to use. It would be nice though if refresh-time could be configured.	NEGATIVE
Game starts and score notifications aren't always reliable but overall great!!	POSITIVE
Smooth scoring updates. The navigation experience is more simplified. Customization process is much cleaner.	POSITIVE
Good customization but still a few bugs. Great UI.	POSITIVE
I like the app but it is hard to find my teams schedule.	NEGATIVE
Great for getting scores, but I get a lot of error messages	NEGATIVE
Don't like the new interface but still a great app	POSITIVE
Would get 5 if it didn't crash when you go to watch the videos	NEGATIVE
Great for score checking, but a little slow on real time updates	NEGATIVE
Notifications are great. Easy to navigate. No NCAA baseball choices though. Other than that great all around sports app.	POSITIVE
Its pretty easy to maneuver around and find everything, also good at staying up to date.	NEGATIVE
If you want a simple, quick app, there are others. But if u want a full featured sports app, this is it.	POSITIVE
Excellent app for sports. Gives me all the info i need on NFL, NBA and european soccer	POSITIVE
Easy to use. Like the ability to quickly check on my favorite teams.	NEGATIVE
A little hard to navigate at times, but great otherwise. My go to app for sports	NEGATIVE
Easy to use and to find the teams you want. Can even set alerts for games or teams you need updates for.	NEGATIVE
It's a good app if you need a quick update while you are on the road or busy.	POSITIVE
Good for quick results but could be better with your favorite sports being priority for notification	POSITIVE
Still a few bugs to work out but overall its a good app	POSITIVE
Good app...not too happy with the updated II, but still nice.	POSITIVE
Great app just doesnt update quick enough	POSITIVE
Runs a little slow sometimes but overall good app	NEGATIVE
Doesnt update like it should but still a great ap	POSITIVE
Best app for scores but there's not advanced enough for blackout games.	NEGATIVE
It's helpful and easy to use but the notifications are kind of annoying.	NEGATIVE
I sometimes find bugs trying to navigate stats and stuff. Overall it is well done and easy to use.	NEGATIVE
Nice and easy to use and very informational	NEGATIVE
When u need to see scores fast this is for u 1 out of 10 - 9/12	POSITIVE
Quick game updates and great ability to be configured. Would recommend to any sports fan.	POSITIVE
Very good app, easy to navigate and set up with ur fav sports. ..highly recommend!!	NEGATIVE
Easy way to keep up with the teams I want to follow. I use it all the time.	NEGATIVE
Its a good app but it still freezes alot	POSITIVE
Good app but, difficult to navigate to see all nhl, nfl, etc scores for the day	NEGATIVE
The updated version of the score center app is very elaborate and provides scores for mainstream sports.	NEGATIVE
Hard to beat this all in one app for the latest news from the sports world.	NEGATIVE
Its good n easy to see the scores. But it needs to be more precise in finding teams..!	NEGATIVE
Really smooth layout. I like the new look and how the app is a bit more personalized	POSITIVE
I really like this app. It's just a little hard to navigate and get to the news sometime.	NEGATIVE
Great to pick up a quick update on game or event you cannot watch or listen to at the time.	POSITIVE
I joined the app best before the recent update but it still gets the job done	POSITIVE
It pretty but it was more efficient the old way	POSITIVE
Best app for all sports fans. Easy to use and plenty of information. On point!	NEGATIVE
A better version than the older one, with effective use of the "bookmarking" feature.	POSITIVE
Lil bit slow on refreshing but great app congrats n keep it up	NEGATIVE
Verry easy to enjoy ur teams scores when u cant see the game.	NEGATIVE
Not bad. But ill still get my new from the actual web site	NEGATIVE
Its really good only its pretty hard to see the videos	NEGATIVE
Very easy to find out what I'm looking for. Nice improvement over the last version.	NEGATIVE
Easy to use and love multiple types of coverage.	NEGATIVE
Great app but still trying to get used to the new look.	POSITIVE
I like this app alot, easy to get scores and add favorite teams.	NEGATIVE
This is easy to use and keeps me up to date on all of the big games.	NEGATIVE
Easy to find scores for all major sports.	NEGATIVE
Got what I needed in a quick time... would be 5 stars but the video quality sucked :/	POSITIVE
Easy to use and keep track of all the action around the country.	NEGATIVE
The basketball scores are fine but lag a little.	NEGATIVE
Still not used to this format but still great.	NEGATIVE
Can still freeze sometimes, good live app	POSITIVE
When i need the scores, they are a finger tap away. Quick and easy! Great app!	POSITIVE
Nice app little slow to load. Great features	NEGATIVE
Cant believe there is no link to the LPGA Can't be it's that hard	POSITIVE
Alerts are great but the light font is hard to see	NEGATIVE
Love the update alerts ! Would give a 5 star but sometimes the app and widget stalls	POSITIVE
Crashes every now and again but still good	POSITIVE
I love looking at this app it's very handy for fast score lookup...	POSITIVE
Easy to navigate with upb the the second updates. Exactly what I want. Easy and practical.	NEGATIVE
I've only had it for a short time but I love it	NEGATIVE
Nice to have quick access to scores - especially for the sports junkie.	POSITIVE
somtimes alittle slow	NEGATIVE
kinda tight few glitches	POSITIVE
Good overall application. Easy to use and you can follow favorite teams across different sports.	NEGATIVE
Good for quick scores and stat leaders. Previous layout was more user friendly.	POSITIVE
Doesn't update very quick but does the trick.	POSITIVE
App has lots of info but sometimes hard to navigate	NEGATIVE
App was great before a lot simpler even better looking. Still a very good app.	POSITIVE
Very easy to get a respond back to see what is going on with my favorite sport teams	NEGATIVE
Like the old setup better because it force closes sometimes but is still good	POSITIVE
Liked the old version better. Still a great app to get your sports fix.	POSITIVE
This app has its flaws but is still a great app noneb the less	NEGATIVE
Still crashes once in awhile otherwise its pretty good	POSITIVE
Its was very reliable for yhe NFL and NBA Playoffs. So far so good.	POSITIVE
Aside from the constant slow loading great app I like it	NEGATIVE
Pretty cool a bit slow at times but overall you get info you need!!! Knicks All Day!!!!	NEGATIVE
Slow sometimes...wish it had live sc stream...but overall great app	NEGATIVE
Quick to update scores n shows high lights	POSITIVE
Still more improvements with menus needed	POSITIVE
Keeping your teams organized by sport and conference makes it easy to access the data easily.	NEGATIVE
Clear graphics and notation with smooth animation that complements the flow of the games play. henley532	POSITIVE
If some of the organizational defaults were adjustableit would be an easy 5 star.	NEGATIVE
Excellent app, use it all the time. Content always changing.	POSITIVE
Loving the new look after the update, still prefer older looks functionality	POSITIVE
Liked the previous version better for quick score updates, still a good app	POSITIVE
For super fast minute by minute plays and results! Worth looking at every day.	POSITIVE
Great app still needs a few tweaks but close to being the perfect sports app	POSITIVE
Loads fast and tells me what I want to know.	POSITIVE
Easy way to follow all your favorite teams and stay up to date.	NEGATIVE
This app makes it easy to keep up with all your favorite sports and teams.	NEGATIVE
Its a great app but seems to crash a lot.	NEGATIVE
Sometimes hard to find what you're looking for.	NEGATIVE
Great content but always seems to be slow no matter where I am.	POSITIVE
You need to make it easy to use like the one for the iPhones	NEGATIVE
Once the bugs were worked out, this app works great. Quick access to the teams that matter.	POSITIVE
Works really good a bit slow at times but all together its pretty good	NEGATIVE
its good and also upto date. sometimes slow but brilliant app.	NEGATIVE
I work 14 hrs a day and I still stay updated on all the important highlights!	POSITIVE
Good features, stable and regularly updated. Can't ask for much more.	POSITIVE
I went to a small college and my scores are still there for me.	POSITIVE
I still prefer a different approach, but this has improved significantly.	POSITIVE
It's still very good,but I preferred the old version.	POSITIVE
So easy to keep track of all the teams I love and get the news I want.	NEGATIVE
Has made it easy & convenient to keep up with my favorite sports.	NEGATIVE
Great just a tad bit slow when updating scores	NEGATIVE
Slow at times but overall very good	NEGATIVE
Wish they made bit as smooth as the iOS version. But it is great nonetheless.	POSITIVE
Nice app. Easy to assess. And it reminds me the time of the match of my favorite team.	NEGATIVE
Easy to use, stays up to date!	NEGATIVE
I wish the video highlights were better but still pretty decent	POSITIVE
Runs smooth and keeps me up to date exactly what its supposed to do	POSITIVE
Was better before update but still pretty good app	POSITIVE
Force closes sometimes on HTC 1x. Still gets the job done though.	POSITIVE
Not bad. A little slow with updates.	POSITIVE
Just what i like not hard find what u r lookin for	POSITIVE
I like it a little slow but overall pretty good those..	NEGATIVE
Very easy to navigate. Exactly what I need for all my sport updates.	NEGATIVE
Very good. Occasionally slow on stats but otherwise very good	NEGATIVE
It changed but it still a really good sports app.	POSITIVE
Nice alternative to watching a game. Its also a quick way to check standings and schedules.	POSITIVE
I liked the old style better. But this is still cool enough. It comes in handy.	POSITIVE
No problems here. Quick and easy way to keep up on my teams.	NEGATIVE
Good app .... Requirement for registration to add teams is kind of annoying .... Still great app	POSITIVE
Good but slow sometimes	NEGATIVE
Good app, liked it better when it had default tabs for each sport. Still decent	POSITIVE
Easy to use. Puts all the info in one place. So far so good.	NEGATIVE
Very good but can be a little slow at times	NEGATIVE
Easy to find what I want as soon as I want. Everything u need to know about sports is in this app.	NEGATIVE
Application is excellent but crashes sometimes	POSITIVE
It is easy to keep up with my teams and scores. I use on my phone and tablet.	NEGATIVE
Simple and easy to navigate. Doesn't use up massive amounts of resources.	NEGATIVE
Does exactly what it says it does sometimes a little slow	NEGATIVE
Easy to use and love the updates.	NEGATIVE
Easy set alerts for my teams	NEGATIVE
Easy to use great for someone on the go	NEGATIVE
Easy to find what you want but makes you create an account to set favs	NEGATIVE
With minus errors , despite that its excellent	POSITIVE
Quick and easily accessible. Could provide more access to insider information	POSITIVE
A fast at a glance way of keeping up with your favorite team in sports.	POSITIVE
Fluid. Runs smooth and much better on the droid now. I dig it!	POSITIVE
Just alil slow on the games but I love this app :-)	NEGATIVE
Love the gamecast but kind of slow	NEGATIVE
Still a good app, but I like the previous version better	POSITIVE
Does crash some but otherwise pretty solid	NEGATIVE
Excellent App.if you are a big fan of ESPN,must have if you are.	POSITIVE
A bit of lag but overall a great app.	NEGATIVE
Still best app out	POSITIVE
Easy to use, and contains all the info you need.	NEGATIVE
The only place to go for news, scores. Very easy to navigate.	NEGATIVE
Still got room for improvement	POSITIVE
Still miss ESPN Chicago though	POSITIVE
Good source for keeping up with scores but loads slow sometimes	NEGATIVE
Needs a better more visual layout..the app is boring	NEGATIVE
I like the quick use.	POSITIVE
It is a blood app, a little hard to navigate for first time users	NEGATIVE
It's a really cool app if your a die hard fan!	NEGATIVE
This app is my go to hub for quick score updates from all my favorite events.	POSITIVE
A long ways from perfect yet it is still the best sport app.	POSITIVE
A bit slow but good overall	NEGATIVE
Good app makes it easy to keep up with my favorite teams from every sport!	NEGATIVE
It's faulty at times but still lovely	POSITIVE
I liked the previous version more, but it's still really nice	POSITIVE
Great for quick look-ups!	POSITIVE
Not as stable as last version but still good app	NEGATIVE
A one stop shop to know everything you want to know about your teams. Easy to use app!	NEGATIVE
Great app but they can still add tournaments from outside of the US.	POSITIVE
Not showing all the news changed my settings still not working	NEGATIVE
It gives you quick alerts could use better stats	POSITIVE
An easy way to check out all the score for any sports	NEGATIVE
Very easy way to get all the information without having to watch it on TV	POSITIVE
Still a good app but I liked the previous version bettrr	POSITIVE
Could use some more polish but overall nice	POSITIVE
Very easy to use and full of everything needed for a perfect all sport solution	NEGATIVE
Sometimes to slow samsung galaxy s3	NEGATIVE
A little slow some times.	NEGATIVE
Nice, and easy to use!	NEGATIVE
After the update, I find this app less buggy and more entertaining.	POSITIVE
Can be a little difficult to navigate.	NEGATIVE
Keeps you up to date with real time scoring. Easy to navigate.	NEGATIVE
Pretty good but still crashes on me.	POSITIVE
Please don't complicate what's already working well.	NEGATIVE
Wonderful but a little slow on updating the score.	NEGATIVE
Slow in gamecast but over all great app.	NEGATIVE
Still getting use to the changes but overall I'm impressed.	POSITIVE
Easy to use app got to dig a bit for the videos but its good	NEGATIVE
I like the overhaul they did on this app. Very easy to use.	NEGATIVE
Not as reliable as before update	NEGATIVE
Good coverage, But slow getting info on play by play when on live play	NEGATIVE
Easy to access my teams. It could use work on the notifications.	NEGATIVE
Good overall for when you need quick updates on your favorite teams.	POSITIVE
Love this app. I could check the scores real easy	NEGATIVE
Love the app. Its smooth and gives me everything I'm looking for.	POSITIVE
A decent quick fix customizableto my favorite teams.	POSITIVE
Love this app. Just a little slow	NEGATIVE
Its great 2 check up on scores and quick news and stuff.	POSITIVE
I like how easy out is to see my teams thru the widget.	NEGATIVE
Easy to use and you can find all sports scores.	NEGATIVE
Good app like the easy way to scroll n get scores.	NEGATIVE
,Very smooth controls no lag and looks really crisp	NEGATIVE
Good app but it does crash a good amount of the time.	NEGATIVE
Very updated easy to use apps, works great on my tab	NEGATIVE
I love the new look & it's fast too!	POSITIVE
Crash from time to time keeps this from getting 5	NEGATIVE
Its a good app just slow on the time..	NEGATIVE
Great for scores but not as effective at quick headline updates	NEGATIVE
This is a great little app for checking scores of your favorite teams. Easy to use.	NEGATIVE
Above average. Force closes at times but still good.	POSITIVE
It's easy to use and functions very well. Customizable too.	NEGATIVE
Runs slow sometimes, but useful.	NEGATIVE
Love dis app. Easy to use n I get it all	NEGATIVE
Great format easy to setup love keeping current on everything in sports.	NEGATIVE
Easy to use and customize	NEGATIVE
Great app easy to use!	NEGATIVE
Easier to navigate before the update but still love it.	POSITIVE
Very easy app to work and get info from.	NEGATIVE
Good to get quick scores and you can sign in with Facebook.	POSITIVE
Easy to use and reasonably close to real time updates.	NEGATIVE
This app makes it easy to keep up with your favorite teams.	NEGATIVE
Its great and easy to use	NEGATIVE
I still prefer the old one better	POSITIVE
Excellent app. Its for the fan who can't get to watch sports center	POSITIVE
Its a simple and quick way to keep up with ur fave sports!	POSITIVE
Could be more user friendly, hard to navigate to team pages.	NEGATIVE
Great app just a little slow	NEGATIVE
Easy to navigate, great way to get scores on demand.	NEGATIVE
Very useful for quick catch-ups on favorite teams.	POSITIVE
Really like this app its good for quick score checks and game stats.	POSITIVE
its very cool app... nd an easy view to world wide sports scores !!!!	NEGATIVE
Info short and sweet up to date at my finger tips thanks	NEGATIVE
But needs a bit more improvement on the interface to make it excellent	POSITIVE
Accurate and fast Thank heaven for ESPN	POSITIVE
Better overall than prior app though can be hard to navigate	NEGATIVE
nice easy way to keep up the sports I like	NEGATIVE
A up to minute quick spot to follow sports i dig	POSITIVE
I like it its fun easy and it updates very frequently	NEGATIVE
I like the kindle version better but still good ap	POSITIVE
Its a handy app and makes it easy to follow my favorites in different sports	NEGATIVE
Smooth and clean UI. Not a fan of the constant request for a review.	NEGATIVE
So far no problems with the application. Fast and very accurate.	NEGATIVE
Better before the update. Was way easier to navigate. Still good though	POSITIVE
Great app and easy to use	NEGATIVE
Nice app. It puts your teams at the top of the list. Easy to get around.	NEGATIVE
Easy to use, with the information I need.	NEGATIVE
Nice for quick checking of scores & schedules. Especially with the home screen widget.	POSITIVE
Easy way to stay current on the latest and most relevant information	NEGATIVE
Easy to use. Keeps me updated with all my favorite teams.	NEGATIVE
inconsistent but still great	POSITIVE
Pretty good so far. Easy to use and works great.	NEGATIVE
I like it. It has scores when I want them. Easy access.	NEGATIVE
Itz pretty reliable when I need it	POSITIVE
Needs more detail but still an over all good app	POSITIVE
I enjoy the quick updates and that I can make them specific	POSITIVE
really reliable scores come on time	POSITIVE
Well organized and easy to use........	NEGATIVE
Good way to feel like Im still at home on the couch when Im on the go...	POSITIVE
Great app, just slow updating the scores...	NEGATIVE
Good quick way to get those scores you want!	POSITIVE
It very easy to access the recent sports updates.	NEGATIVE
Needs better display of upcoming games. But excellent otherwise	POSITIVE
I liked it better before, but still invaluable to the fan on the go	POSITIVE
Makes it very easy to keep track of my favorite teams.	NEGATIVE
Easy to use. Can favorite your teams and sports	NEGATIVE
Always reliable and alerts me to what's happening. I dig it.	POSITIVE
Works great awesome app. Easy to follow my teams	NEGATIVE
Easy way to keep up with your favorite teams.	NEGATIVE
Was better before the update, but still good	POSITIVE
Nice quick way to get scores i want right then.	POSITIVE
Very easy 2 access all of my teams.	NEGATIVE
Took a bit getting use too but really easy to use!	NEGATIVE
Fast and efficient, haven't checked out the gamecast yet	POSITIVE
I like the new layout interface and it continues to be easy to use.	NEGATIVE
Good app. Easy to use. No complaints.	POSITIVE
Duh duh duh -Duh duh duh! Works to get quick scores wherever you are.	POSITIVE
Easy to use and shows scores of my favorite teams clearly.	NEGATIVE
Excellent app that allows me to follow the sports I like.	POSITIVE
Gives you what you need to know,fast and easy no spam	POSITIVE
Great app, easy to use	NEGATIVE
Meets its needs.useful for a quick score review.	POSITIVE
Great app sometimes really slow at updating though	NEGATIVE
Like the new features, but it was hard to sign in for some reason.	NEGATIVE
Hard to argue with what has been produced	NEGATIVE
Easy to use, can be personalised and layout is nice.	NEGATIVE
Has all the scores in one place easy to navigate	NEGATIVE
Updates on scores are a bit late but still good overall	POSITIVE
Still needs some small tweeks, but overall it is good.	POSITIVE
Great app best one out there... still room for improvement.	POSITIVE
It's easy to find scores for all sports.	NEGATIVE
Good but can be slow to load	NEGATIVE
Good but slow	NEGATIVE
A lil slow but useful	NEGATIVE
Quick way to check favorite teams scores and news. Customizable.	POSITIVE
Still learnig to navigate.	POSITIVE
Easy to use. Helpful and accurate. Much better since the update.	NEGATIVE
Neatly presented. Good GUI and easy to read scores fixtures.	NEGATIVE
Easy to use, like the android app.	NEGATIVE
Great for quick updates. Updated version is much better.	POSITIVE
Great app. Easy to use and follow up on favorite teams. Love it	NEGATIVE
Easy navigation and current scores for all my favorite teams!	NEGATIVE
This is a great app to get quick scores when on the run!	POSITIVE
Solid app. Comprehensive coverage, and easy to navigate. Wish soccer was more prominent.	NEGATIVE
Great for checking current games but hard to check past games	NEGATIVE
Easy to use. Provides good all around coverage.	NEGATIVE
Sometimes hard to get where I want to go. But good.	NEGATIVE
Very easy to use. Like the "your teams" feature.	NEGATIVE
Excellent app. Simplifies things a great deal.	POSITIVE
It's ok still learning how it works on this Android device	POSITIVE
Perfect for catching highlights and quick score updates.	POSITIVE
Slow to open on galaxy2	NEGATIVE
Easy to get scores I want. And headlines.	NEGATIVE
I use it daily to keep up with the latest in sports and it is very easy to use.	NEGATIVE
Hard to get exactly what you are looking for right away.	NEGATIVE
easy to navigate. shows what I want it to show	NEGATIVE
Great app for the true fan of SPORTS	POSITIVE
Its easy and gives me exactly what i am looking for.	NEGATIVE
Gives you all the scores, easy to use	NEGATIVE
Quick way to find whats going on in sports.	POSITIVE
Well thought out easy to use.	NEGATIVE
Solid app fast and up to date.	POSITIVE
Looks great ..runs very smooth ..so far so good :-) :-)	POSITIVE
Easy and fast. Nothing complicated and easy to navigate	POSITIVE
Great app. Fast updates. My touch 2	POSITIVE
LOVE THE FAST UPDATES ON SCORE.	POSITIVE
Easy to use, accurate for the most part.	NEGATIVE
Pretty decent app for quick review of scores and headlines.	POSITIVE
Easy app keeps me up on my teams.	NEGATIVE
Easy to navigate and nice to look at it. Great job ESPN	NEGATIVE
Loads good videos and fast upgrades on scores	POSITIVE
Easy to use nice	NEGATIVE
Easy to use	NEGATIVE
It could be better but it's still pretty nice	POSITIVE
Enjoy it! Easy to get scores of any team!	NEGATIVE
Love how easy it is to use and gamecast one of the best features!	NEGATIVE
Not as smooth as the apple app but I'll take it.	NEGATIVE
Easy and simple to use. Couldn't ask for much more.	NEGATIVE
Easy to use and provides alot of info	NEGATIVE
Easy to watch sports while not at home	POSITIVE
Works excellent on my HTC sensation 4g	POSITIVE
Still needs load time improved	POSITIVE
Nice app very easy to use and customize for your favorites	NEGATIVE
Still needs a little work but overall really good	POSITIVE
Good app easy to use and very well updated	NEGATIVE
Quick to navigate and quick updates Thanks	POSITIVE
SMOoth for the most part no complaints here	NEGATIVE
It is not but it is slow for score updates	POSITIVE
Excellent improvement over previous version	POSITIVE
This is still a great app	POSITIVE
Use it for a quick glance at my teams scores	POSITIVE
Better before the update, but still a good app.	POSITIVE
Easy to use...quick & current	NEGATIVE
No problems with anything, really easy to use, and very clear and concise	POSITIVE
Still room for more.	POSITIVE
Fast, complete, and stable. Quick info from a great source.	POSITIVE
Fast & comprehensive of scores & highlights in real time.	POSITIVE
Information is good but it can be hard to navigate at times.	NEGATIVE
Easy to use and great for those on the go!	NEGATIVE
Easy to use and keeps me updated with my home team info!!!	NEGATIVE
An excellent app for those who keep informed.	POSITIVE
It's very easy to use. Enjoy it	NEGATIVE
Slow at times	NEGATIVE
Easy app to use to get any score easily!	NEGATIVE
Fast updates and good score alerts. Really helpful.	POSITIVE
Easy to add favorite teams.	NEGATIVE
Easy to use for the most part. Great app.	NEGATIVE
This is still a great App.	POSITIVE
I use it when I need a quick score. Works well.	POSITIVE
Easy to use, well made, up to the minute stats and scores	NEGATIVE
Scores and stats in an easy to use format.	NEGATIVE
Easy to use and free. Seems to work ok.	NEGATIVE
Liked old interface better. Still great app.	POSITIVE
I like how easy it is to find scores now. Great job.	NEGATIVE
Easy to use and lots of information available.	NEGATIVE
Quick access to the information.	POSITIVE
Good app. Pretty easy to use and set up.	NEGATIVE
Easy to understand, easy to navigate.	NEGATIVE
Good quick look at current scores, stats	POSITIVE
Not excellent but good	NEGATIVE
Good app easy to use	NEGATIVE
App needs more of a modern future look to it.	POSITIVE
Very easy and much quicker to see score.	NEGATIVE
Easy app and provides scores up to date.	NEGATIVE
Good app. Easy to track my teams	NEGATIVE
Easy to use, love the news updates	NEGATIVE
Easy to customize, simple to use.	NEGATIVE
Best quick reference app out there.	POSITIVE
A little behind but great otherwise.	NEGATIVE
Excellent so far, no complaints	NEGATIVE
Easy to keep track of my teams.	NEGATIVE
Easy to use, up to date scores	NEGATIVE
Quick overview and access to the latest news!	POSITIVE
Great App!!! Easy way to get all scores	NEGATIVE
Sometimes slow but manageable.	NEGATIVE
Love the favorite updates! Excellent source for score updates!	POSITIVE
Hard to find some teams/scores	NEGATIVE
Easy to use and set for your favorite teams.	NEGATIVE
Little slow	NEGATIVE
Good app, easy & quick.	NEGATIVE
Quick access to the latest news and stats	POSITIVE
Easy to follow your favorite teams	NEGATIVE
Excellent app to keep up with scores and upcoming games	POSITIVE
Very efficient for wat I need	POSITIVE
First time on site its easy to use	NEGATIVE
I wish The Lead was still on the front	POSITIVE
Makes it quick to check scores and times	POSITIVE
Still a great way to keep track of scores	POSITIVE
navigation was easier be4 but still good	POSITIVE
Awesome application Washington to use and very fast	POSITIVE
Great for a quick look at all scores	POSITIVE
Good app for quick sport updates	POSITIVE
It is very easy Espn access	NEGATIVE
Fun on the go get your info fast	POSITIVE
Easy way to get score info	NEGATIVE
Easy to read and keep track of my teams	NEGATIVE
Still a great app for sports.	POSITIVE
Easy to navigate, love it in a pinch.	NEGATIVE
Keeps me up update. Easy to use.	NEGATIVE
Very reliable when im on the go!	POSITIVE
Quick and convenient! My go to spots app	POSITIVE
Very useful and intuitive UI	POSITIVE
Easy to get what I want when I need it	NEGATIVE
Great easy way to my scores!	NEGATIVE
Really smooth and seamless. Pretty good...!!!	POSITIVE
Easy to use and follow your favourite teams!	NEGATIVE
Gets you whar you wanr when you need it. Flexible and easy to use.	NEGATIVE
Customizable to your favorites. Easy to use.	NEGATIVE
Great app, quick updates, awesome setting preferences	POSITIVE
Great, easy to use, simple to understand app	NEGATIVE
Great application. Easy to follow your teams when away	NEGATIVE
Pretty good. But can be hard to navigate.	NEGATIVE
Reliable app, No complaints.	NEGATIVE
Quick and fun way to look at highlights and scores on the go...	POSITIVE
Easy area to be connected to life information.	NEGATIVE
Very accurate & updates fast love it	POSITIVE
Excellent app, no problems yet.	NEGATIVE
Easy way to follow favorite teams.	NEGATIVE
Excellent for quick scores on the go.	POSITIVE
Great app, and easy to use interface	NEGATIVE
Great app for most quick sports information.	POSITIVE
Loads quickly. Easy to use.	NEGATIVE
Best working and most stable sports update.	POSITIVE
For my favorite.teams quick and ea	POSITIVE
Its good and easy to navigate through	NEGATIVE
Pretty nice and fairly easy to use.	NEGATIVE
So easy to use and fast!!!	NEGATIVE
Nice layout and fast loading.	POSITIVE
Easy to keep up with favs.	NEGATIVE
Easy to get around.	NEGATIVE
Easy access and up to date scores.	NEGATIVE
Sometimes hard to maneuver.	NEGATIVE
Easy way to check scores.	NEGATIVE
Great & easy access to daily & current sports information.....	NEGATIVE
Easy to keep up with scores for favorite teams....	NEGATIVE
Easy to navigate and low maintenance	NEGATIVE
Love it nice and fast recommend	POSITIVE
Good way to get quick scores	POSITIVE
Nice way to get current news quick	POSITIVE
Makes it easy to be a sports fan	NEGATIVE
Very easy to use and plenty of news updates	NEGATIVE
I still Love the old version	POSITIVE
Good app fo quick stats	POSITIVE
Good app for fast action and news	POSITIVE
Quick link to scores and headlines	POSITIVE
Updates are fast and accurate User friendly	POSITIVE
Its fast and up to date	POSITIVE
Wish it still showed the line	POSITIVE
Good app for quick updates	POSITIVE
Like it easy to keep track of favorite teams	NEGATIVE
Good need my sports fix fast	POSITIVE
Nice, direct, easy to navigate.	NEGATIVE
Clear and easy app... Up-to-date stats and scores	NEGATIVE
Great but is buggy	NEGATIVE
Easy to use.. I enjoy the app.	NEGATIVE
It is a excellent app for sports fans	POSITIVE
Easy to use.. loads quickly	NEGATIVE
Above average, smooth operation.	POSITIVE
Good application. Easy to set up.	NEGATIVE
Easy to navigate...wish video quality was better...	NEGATIVE
Dependable and accurate, a must for a sports nut	POSITIVE
Excellent app, very informative...	POSITIVE
Great app! Easy to use & customize.	NEGATIVE
Good app works well. Easy to use.	NEGATIVE
Easy to use, updates scores quickly	NEGATIVE
Excellent app. Like the "favorite team" feature.	POSITIVE
Easy to use thumbs up !!	NEGATIVE
Its great for quick updates.	POSITIVE
Easy to use	NEGATIVE
It's a nice and easy to use app	NEGATIVE
Easy interface. Smart look	NEGATIVE
Works well, easy to use.	NEGATIVE
The previous version was better. Still great App!	POSITIVE
Accurate and easy to use	NEGATIVE
great look: fast openings	POSITIVE
Easy, fast updates.	POSITIVE
Quick ease of use.	POSITIVE
Easy to use	NEGATIVE
Good for quick basic updates	POSITIVE
Quick and trust sports info...	POSITIVE
Good app. Simple easy to use	NEGATIVE
Great App- easy yo use	NEGATIVE
Easy to navigate.	NEGATIVE
Good reliable app. Love it!	POSITIVE
Excellent on my samsung note 2	POSITIVE
Quick and simple i like it	POSITIVE
Very easy to use	NEGATIVE
Good app easy to follow	NEGATIVE
Easy to follow games on the fly	NEGATIVE
Love it easy to use and it is up to date	NEGATIVE
Good but sometimes hard to navigate	NEGATIVE
Very easy to use	NEGATIVE
Good App for sports nuts	NEGATIVE
Good quick reference for all sports	POSITIVE
Easy to navigate	NEGATIVE
Very nice easy to use	NEGATIVE
Easy way to get scores and news	NEGATIVE
Easy to get the info I need	NEGATIVE
Awesome features very easy to use	NEGATIVE
Always updated in time and easy to use	NEGATIVE
Easy to use	NEGATIVE
Easy way to check scores	NEGATIVE
Slow but good	NEGATIVE
easy to view and refreshes often	NEGATIVE
FreÃ¡tico app and easy to use	NEGATIVE
Easy to get around	NEGATIVE
Easy too use	NEGATIVE
easy to navigate and accurate	NEGATIVE
CBS app is still better	POSITIVE
Easy to check scores quickly	NEGATIVE
Slow to load	NEGATIVE
Really useful and easy	NEGATIVE
Excellent updates	POSITIVE
Easy to use	NEGATIVE
Easy 2 use. Loving it.	NEGATIVE
Easy to use.	NEGATIVE
Hard to sign in	NEGATIVE
Great application. Easy to navigate.	NEGATIVE
Easy to customize.	NEGATIVE
Good app. Reliable with no crashes.	NEGATIVE
Great program. Easy to use.	NEGATIVE
Good app. Easy to navigate.	NEGATIVE
Love it! Easy to personalize	NEGATIVE
Great appear. Easy to use.	NEGATIVE
Fast and dependable!	POSITIVE
Comprehensive and easy to use.	NEGATIVE
Nice app. Easy and up to date.	NEGATIVE
Real easy to use	NEGATIVE
Doesn't crash	NEGATIVE
easy to understand.	NEGATIVE
Occasionally crash	NEGATIVE
Easy to use.	NEGATIVE
Easy to use ... nice interface	NEGATIVE
Great for quick on the go scores.	POSITIVE
Very easy to use.	NEGATIVE
Easy to use.	NEGATIVE
Easy to use.	NEGATIVE
Easy to use.	NEGATIVE
Easy to use.	NEGATIVE
Very fun and easy to use.	NEGATIVE
All the scores!! Excellent !	POSITIVE
Excellent app!!!	POSITIVE
Okay, simple and easy to use..	NEGATIVE
Easy to use.	NEGATIVE
I love this app!! Great for true sports fans!!!	POSITIVE
Easy to use. Like it.	NEGATIVE
Good update...but still it lacks..	POSITIVE
Easy to use app!	NEGATIVE
Runs smooth	POSITIVE
Great app for quick updates	POSITIVE
Easy to use	NEGATIVE
Easy to use	NEGATIVE
Quick updates	POSITIVE
[truncated: 17,279 more rows]
